# Supplementary material for: Characterization of an archaeal virus-host system reveals massive genomic rearrangements in a laboratory strain
Source: Front Microbiol. 2023 Sep 18;14:1274068. doi: 10.3389/fmicb.2023.1274068 (PMC10544981; doi:10.3389/fmicb.2023.1274068)
Supplement: Supplementary file 1 [file Data_Sheet_1.zip › Table S5.XLSX]

## Sheet: Time_point_1_ACAM34_DSMZ
Table S5: Differential expression of ACAM34_DSMZ genes under infection with HRTV-DL1
Differential expression at time point 1 (32 hours post infection), calculated with Geneious Prime® 2022.2.1, from 2 replicates uninfected and 3 replicates HRTV-DL1 infected
locus_tag	Annotation	Minimum position on genome	Maximum position on genome	Length	Direction	Differential Expression Log2 Ratio	Differential Expression p-value
Hlac_0001	orc1/cdc6 family replication initiation protein CDS	780	2453	1674	forward	-0.28403	0.00058357
Hlac_0002	Signal peptidase I-like protein CDS	2519	3616	1098	reverse	-0.0521056	0.492059
Hlac_0003	metallophosphoesterase CDS	3728	5494	1767	forward	-0.00249038	0.972517
Hlac_0004	protein of unknown function UPF0029 CDS	5540	6172	633	reverse	-0.286833	0.00208271
Hlac_0005	hypothetical protein CDS	6169	6693	525	reverse	-0.422365	6.89e-06
Hlac_0006	conserved hypothetical protein CDS	6698	7303	606	reverse	-0.358556	3.12e-06
Hlac_0007	beta-lactamase domain protein CDS	7402	8322	921	reverse	-0.148854	0.0495425
Hlac_0008	NAD-dependent epimerase/dehydratase CDS	8436	9371	936	forward	-0.308903	0.000147729
Hlac_0009	conserved hypothetical protein CDS	9368	10036	669	forward	-0.432743	4.67e-07
Hlac_0010	conserved hypothetical protein CDS	10106	10279	174	reverse	-0.513904	0.000412763
Hlac_0011	conserved hypothetical protein CDS	10391	11437	1047	forward	0.349535	6.49e-06
Hlac_0012	conserved hypothetical protein CDS	11560	11844	285	reverse	-0.365227	0.000567924
Hlac_0013	PHP domain protein CDS	11986	12795	810	forward	-0.458383	1.85e-07
Hlac_0014	conserved hypothetical protein CDS	12865	13029	165	forward	0.0722282	0.567922
Hlac_0015	delta-aminolevulinic acid dehydratase CDS	13164	14144	981	forward	-0.362183	6.09e-07
Hlac_0016	conserved hypothetical protein CDS	14486	14728	243	reverse	-0.0291105	0.757076
Hlac_0017	conserved hypothetical protein CDS	15109	15363	255	forward	-0.380255	2.4e-05
Hlac_0018	valyl-tRNA synthetase CDS	15448	18126	2679	forward	-0.331749	4.07e-05
Hlac_0019	dihydroorotate dehydrogenase CDS	18147	19229	1083	reverse	-0.0726585	0.328871
Hlac_0020	conserved hypothetical protein CDS	19335	19538	204	reverse	0.252435	0.0209674
Hlac_0021	Non-histone chromosomal MC1 family protein CDS	19833	20162	330	forward	1.23236	2.88e-21
Hlac_0022	hypothetical protein CDS	20374	20517	144	reverse	1.18129	0.00142537
Hlac_0023	regulatory protein Crp CDS	26033	26836	804	reverse	0.0608549	0.400249
Hlac_0024	conserved hypothetical protein CDS	27137	27994	858	forward	0.885659	3.41e-25
Hlac_0025	hypothetical protein CDS	28130	28339	210	forward	3.11031	3.16e-26
Hlac_0026	conserved hypothetical protein CDS	28383	28529	147	reverse	0.740902	4.82e-09
Hlac_0027	Glyoxalase/bleomycin resistance protein/dioxygenase CDS	28706	29320	615	forward	-0.355708	6.45e-05
Hlac_0028	phospholipase/Carboxylesterase CDS	29317	30066	750	forward	-0.341308	6.05e-05
Hlac_0029	SpoVR family protein CDS	30107	32185	2079	reverse	-0.530297	6.16e-10
Hlac_0030	protein of unknown function DUF444 CDS	32182	33564	1383	reverse	-0.639619	5.4e-16
Hlac_0031	putative serine protein kinase, PrkA CDS	33555	35996	2442	reverse	-0.641623	1.03e-10
Hlac_0032	putative serine protein kinase, PrkA CDS	35998	38073	2076	reverse	-0.620325	1.01e-13
Hlac_0033	protein of unknown function DUF1028 CDS	38462	39142	681	forward	-0.548456	6.61e-10
Hlac_0034	Endonuclease/exonuclease/phosphatase CDS	39163	40005	843	reverse	-0.254281	0.00119646
Hlac_0035	PUA domain containing protein CDS	40168	40650	483	reverse	0.579556	1.44e-11
Hlac_0036	hypothetical protein CDS	40700	40819	120	forward	-0.404899	0.0475469
Hlac_0037	ferredoxin CDS	40843	41445	603	forward	2.74501	6.54e-57
Hlac_0038	hypothetical protein CDS	41554	41880	327	forward	1.12874	1.07e-28
Hlac_0039	NifU domain-containing protein CDS	42002	42328	327	forward	1.4741	1.79e-38
Hlac_0040	protein of unknown function DUF402 CDS	42396	43853	1458	reverse	0.132443	0.0857799
Hlac_0041	conserved hypothetical protein CDS	43850	44272	423	reverse	0.146448	0.132252
Hlac_0042	conserved hypothetical protein CDS	44396	45406	1011	forward	-0.223846	0.00917691
Hlac_0043	ROK family protein CDS	45462	46442	981	reverse	1.45292	1.67e-42
Hlac_0044	UspA domain protein CDS	46564	47019	456	reverse	1.62879	7.67e-44
Hlac_0045	conserved hypothetical protein CDS	47168	47536	369	reverse	2.51545	6.64e-82
Hlac_0046	conserved hypothetical protein CDS	47675	48769	1095	reverse	-0.226427	0.00228048
Hlac_0047	ferredoxin CDS	48991	49305	315	forward	1.61555	2.41e-44
Hlac_0048	cold-shock DNA-binding domain protein CDS	49494	49688	195	reverse	5.05885	5.67e-100
Hlac_0049	conserved hypothetical protein CDS	49902	50417	516	forward	-0.319071	0.00563458
Hlac_0050	hypothetical protein CDS	50487	50792	306	forward	-0.312149	0.00603912
Hlac_0051	hypothetical protein CDS	50898	51791	894	forward	-0.410794	5.2e-06
Hlac_0052	inositol monophosphatase CDS	51841	52593	753	reverse	-0.44177	2.88e-07
Hlac_0053	hypothetical protein CDS	52649	53089	441	reverse	0.0808069	0.458298
Hlac_0054	transposase IS4 family protein CDS	53180	54352	1173	forward	0.637886	1.6e-16
Hlac_0055	Late embryogenesis abundant protein CDS	55031	55651	621	reverse	-0.268352	0.000819921
Hlac_0056	DEAD/DEAH box helicase domain protein CDS	56851	58905	2055	reverse	0.534685	1.26e-07
Hlac_0057	ribosomal protein L16 CDS	59022	59552	531	reverse	3.48735	5.88e-85
Hlac_0058	protein of unknown function DUF91 CDS	59697	60437	741	reverse	0.497433	7.02e-07
Hlac_0059	adenosylhomocysteinase CDS	60774	62063	1290	reverse	0.269762	0.000247543
Hlac_0060	hypothetical protein CDS	62166	63548	1383	reverse	-0.261843	0.00398942
Hlac_0061	amidohydrolase CDS	64231	65565	1335	reverse	0.00179639	0.979467
Hlac_0062	Protein of unknown function DUF372 CDS	65682	66035	354	forward	-0.261904	0.0124583
Hlac_0063	conserved hypothetical protein CDS	66270	66815	546	reverse	-0.234463	0.0029423
Hlac_0064	conserved hypothetical protein CDS	66856	67254	399	reverse	0.0449913	0.671526
Hlac_0065	oligopeptide/dipeptide ABC transporter, ATPase subunit CDS	67238	68572	1335	reverse	-0.0809891	0.246665
Hlac_0066	oligopeptide/dipeptide ABC transporter, ATPase subunit CDS	68569	69657	1089	reverse	0.0945414	0.219269
Hlac_0067	binding-protein-dependent transport systems inner membrane component CDS	69657	71090	1434	reverse	0.250865	0.000903084
Hlac_0068	binding-protein-dependent transport systems inner membrane component CDS	71209	72297	1089	reverse	1.21565	2.79e-29
Hlac_0069	extracellular solute-binding protein family 5 CDS	72570	74471	1902	reverse	0.648444	1.27e-08
Hlac_0070	protein synthesis factor GTP-binding CDS	74640	76262	1623	reverse	-0.133258	0.0546428
Hlac_0071	Bile acid:sodium symporter CDS	76604	77593	990	forward	-0.486248	2.08e-11
Hlac_0072	Transcription factor TFIIB cyclin-related CDS	77693	78685	993	reverse	-0.479963	4.34e-05
Hlac_0073	hypothetical protein CDS	78849	79385	537	forward	0.539967	2.62e-07
Hlac_0074	cell division inhibitor CDS	79414	80205	792	reverse	0.42813	7.21e-07
Hlac_0075	histidine triad (HIT) protein CDS	80264	80695	432	reverse	0.157341	0.155094
Hlac_0076	ribonuclease Z CDS	80775	81707	933	reverse	0.76852	2.66e-10
Hlac_0077	hypothetical protein CDS	81745	82095	351	forward	-0.182953	0.0304196
Hlac_0078	ABC transporter related CDS	82260	84206	1947	forward	-0.232607	0.00104169
Hlac_0079	hypothetical protein CDS	84225	84566	342	reverse	-0.166808	0.0661898
Hlac_0080	Creatininase CDS	84685	85434	750	forward	0.739619	2.76e-11
Hlac_0081	conserved hypothetical protein CDS	85461	85904	444	reverse	0.64377	3.24e-08
Hlac_0082	aldo/keto reductase CDS	86332	87138	807	reverse	-0.477593	1.71e-07
Hlac_0083	DoxX family protein CDS	87308	87862	555	forward	0.309568	3.03e-05
Hlac_0084	methyl-accepting chemotaxis sensory transducer CDS	87996	89711	1716	forward	-0.477359	4.8e-09
Hlac_0085	rhodopsin CDS	89713	90477	765	forward	-0.335828	7.7e-06
Hlac_0086	putative transcriptional regulator, AsnC family CDS	90498	91613	1116	reverse	-0.103235	0.140806
Hlac_0087	hypothetical protein CDS	91738	91896	159	reverse	-0.406742	0.000820343
Hlac_0088	glycosyl transferase family 3 CDS	92216	93322	1107	forward	0.0894302	0.210006
Hlac_0089	conserved hypothetical protein CDS	93525	93674	150	forward	-0.316206	0.0153151
Hlac_0090	NAD+ synthetase CDS	93736	94569	834	reverse	-0.19536	0.0307628
Hlac_0091	hypothetical protein CDS	94665	95090	426	reverse	-0.0716933	0.401088
Hlac_0092	NUDIX hydrolase CDS	95146	95736	591	reverse	0.817381	5.12e-15
Hlac_0093	conserved hypothetical protein CDS	95733	96116	384	reverse	0.277819	0.0164886
Hlac_0094	conserved hypothetical protein CDS	96254	97210	957	forward	0.125239	0.10038
Hlac_0095	putative signal transduction protein with CBS domains CDS	97267	97674	408	forward	1.36279	1.33e-30
Hlac_0096	conserved hypothetical protein CDS	97884	99260	1377	forward	0.21716	0.00499814
Hlac_0097	deoxyuridine 5'-triphosphate nucleotidohydrolase CDS	99610	100083	474	reverse	1.0167	7.77e-16
Hlac_0098	aconitate hydratase CDS	100350	102335	1986	forward	1.09123	3e-19
Hlac_0099	sodium:dicarboxylate symporter CDS	102386	103678	1293	reverse	-0.49436	3.27e-08
Hlac_0100	ribosomal protein S7 CDS	103848	104501	654	reverse	2.08279	6.32e-51
Hlac_0101	ribosomal protein S23 (S12) CDS	104498	104926	429	reverse	1.77809	3.42e-55
Hlac_0102	hypothetical protein CDS	105138	105947	810	reverse	-0.0989297	0.211594
Hlac_0103	NusA family KH domain protein CDS	105993	106412	420	reverse	1.52459	8.1e-32
Hlac_0104	DNA-directed RNA polymerase, subunit A'' CDS	106412	107626	1215	reverse	0.344644	8.08e-05
Hlac_0105	DNA-directed RNA polymerase subunit A' CDS	107619	110546	2928	reverse	0.0855011	0.262874
Hlac_0106	RNA polymerase Rpb2 domain 6 CDS	110547	112376	1830	reverse	-0.0128796	0.853804
Hlac_0107	RNA polymerase beta subunit CDS	112378	113943	1566	reverse	1.14424	1.98e-24
Hlac_0108	RNA polymerase Rpb5 CDS	113940	114167	228	reverse	2.12603	2.63e-49
Hlac_0109	histone deacetylase superfamily CDS	114841	115845	1005	reverse	0.587578	4.55e-12
Hlac_0110	Transcription factor CBF/NF-Y/histone domain protein CDS	115846	116277	432	reverse	0.427913	3.19e-06
Hlac_0111	nucleic acid binding OB-fold tRNA/helicase-type CDS	116382	117887	1506	reverse	-0.0680557	0.357961
Hlac_0112	TrkA-N domain protein CDS	118518	120371	1854	reverse	0.169075	0.0445386
Hlac_0113	hypothetical protein CDS	120592	120693	102	forward	0.703128	0.00328989
Hlac_0114	hypothetical protein CDS	120825	121091	267	forward	-0.130029	0.127837
Hlac_0115	hypothetical protein CDS	121191	121484	294	forward	0.0396609	0.699564
Hlac_0116	protein of unknown function DUF309 CDS	121664	122365	702	forward	0.34603	4.64e-05
Hlac_0117	NAD-dependent epimerase/dehydratase CDS	122380	123276	897	reverse	2.1906	2.12e-68
Hlac_0118	Protein of unknown function DUF1621 CDS	123355	123705	351	reverse	1.16321	5.57e-42
Hlac_0119	DNA mismatch repair protein MutS CDS	123768	126563	2796	reverse	0.691752	1.77e-09
Hlac_0120	conserved hypothetical protein CDS	126648	127202	555	reverse	-0.617957	5.56e-12
Hlac_0121	hypothetical protein CDS	127514	128425	912	forward	-0.227849	0.00647035
Hlac_0122	conserved hypothetical protein CDS	128659	129222	564	reverse	-0.258859	0.00799394
Hlac_0123	von Willebrand factor type A CDS	129671	131146	1476	forward	-0.478452	2.84e-08
Hlac_0124	hypothetical protein CDS	131279	132631	1353	forward	-0.655294	2.9e-14
Hlac_0125	von Willebrand factor type A CDS	132752	134467	1716	forward	-0.579671	6.03e-08
Hlac_0126	hypothetical protein CDS	134667	135461	795	forward	-0.532066	3.12e-08
Hlac_0127	hypothetical protein CDS	135458	136537	1080	forward	-0.509154	1.18e-06
Hlac_0128	peptidase S26B, signal peptidase CDS	136537	137598	1062	forward	-0.481366	1.28e-08
Hlac_0129	hypothetical protein CDS	137598	138137	540	forward	-0.478641	7.52e-07
Hlac_0130	zinc/iron permease CDS	138341	139138	798	forward	-0.259487	0.00195806
Hlac_0131	DSBA oxidoreductase CDS	139253	139912	660	forward	-0.0488517	0.533567
Hlac_0132	phosphoesterase PA-phosphatase related CDS	139928	140752	825	reverse	-0.317867	0.000702806
Hlac_0133	extracellular solute-binding protein family 5 CDS	140749	142743	1995	reverse	-0.154943	0.0669734
Hlac_0134	conserved hypothetical protein CDS	142865	144079	1215	reverse	-0.0551682	0.425489
Hlac_0135	conserved hypothetical protein CDS	144141	144443	303	reverse	-0.0780462	0.460529
Hlac_0136	nucleic acid binding OB-fold tRNA/helicase-type CDS	144799	145725	927	forward	0.0271534	0.727424
Hlac_0137	conserved hypothetical protein CDS	145726	146412	687	forward	0.090376	0.288309
Hlac_0138	conserved hypothetical protein CDS	146517	146921	405	forward	1.56172	3.76e-53
Hlac_0139	pyruvate dehydrogenase (acetyl-transferring) E1 component, alpha subunit CDS	147209	148336	1128	forward	-0.104067	0.145388
Hlac_0140	Transketolase central region CDS	148337	149323	987	forward	-0.177672	0.0237209
Hlac_0141	catalytic domain of components of various dehydrogenase complexes CDS	149326	150945	1620	forward	0.263632	0.00305564
Hlac_0142	dihydrolipoamide dehydrogenase CDS	150945	152372	1428	forward	0.33548	0.000335503
Hlac_0143	Heavy metal transport/detoxification protein CDS	152412	152609	198	reverse	1.0486	4.5e-12
Hlac_0144	putative transcriptional regulator, AsnC family CDS	152741	153355	615	forward	-0.187068	0.0177655
Hlac_0146	conserved hypothetical protein CDS	153791	154177	387	reverse	-0.507256	6.11e-06
Hlac_0147	conserved hypothetical protein CDS	154553	154882	330	forward	1.54851	9.32e-13
Hlac_0148	nitrogen-fixing NifU domain protein CDS	154985	155362	378	forward	3.117	2.8e-60
Hlac_0149	protein of unknown function DUF296 CDS	155576	155995	420	forward	-0.0390107	0.653364
Hlac_0150	DNA polymerase II, large subunit DP2 CDS	156012	160112	4101	forward	-0.371746	5.29e-05
Hlac_0151	2-dehydro-3-deoxyphosphogluconate aldolase/4-hydroxy-2-oxoglutarate aldolase CDS	160558	161202	645	reverse	0.964129	2.41e-23
Hlac_0152	translation elongation factor aEF-2 CDS	161417	163606	2190	forward	1.94229	6.25e-29
Hlac_0153	conserved hypothetical protein CDS	163679	164173	495	reverse	-0.402523	1.56e-05
Hlac_0154	amino acid-binding ACT domain protein CDS	164607	165221	615	forward	1.36543	1.54e-22
Hlac_0155	homoserine dehydrogenase CDS	165218	166204	987	forward	0.315004	0.00095965
Hlac_0156	translation elongation factor EF-1, subunit alpha CDS	166392	167657	1266	forward	1.74263	3.45e-32
Hlac_0157	ribosomal protein S10 CDS	167661	167969	309	forward	3.04872	2.25e-96
Hlac_0158	Rhomboid family protein CDS	168080	168640	561	reverse	-0.19923	0.0524704
Hlac_0159	conserved hypothetical protein CDS	168693	168989	297	reverse	-0.505346	6.59e-05
Hlac_0160	conserved hypothetical protein CDS	169187	170362	1176	forward	0.107033	0.199257
Hlac_0161	conserved hypothetical protein CDS	170385	171566	1182	forward	-0.41094	1.61e-05
Hlac_0162	ABC-type iron(III) transport system,substrate-binding protein CDS	171606	172763	1158	forward	-0.221732	0.00631968
Hlac_0163	conserved hypothetical protein CDS	172833	175013	2181	forward	-0.539851	2.98e-09
Hlac_0164	glycosyl transferase family 2 CDS	175429	176217	789	reverse	-0.459294	4.06e-06
Hlac_0165	glucose-methanol-choline oxidoreductase CDS	176274	177869	1596	reverse	-0.325084	5.69e-05
Hlac_0166	conserved hypothetical protein CDS	177866	178396	531	reverse	-0.212023	0.0291967
Hlac_0167	binding-protein-dependent transport systems inner membrane component CDS	178511	180121	1611	forward	-0.139896	0.0751157
Hlac_0168	NAD-dependent epimerase/dehydratase CDS	180231	181163	933	forward	-0.253153	0.000915833
Hlac_0169	arginyl-tRNA synthetase CDS	181632	183440	1809	forward	0.271676	0.00716293
Hlac_0170	eRF1 domain 2 protein CDS	183918	185168	1251	forward	0.72998	3.16e-21
Hlac_0171	iron (metal) dependent repressor, DtxR family CDS	185202	185642	441	reverse	1.28401	2.9e-42
Hlac_0172	conserved hypothetical protein CDS	185686	186171	486	reverse	2.4922	2.19e-130
Hlac_0173	conserved hypothetical protein CDS	186309	186908	600	reverse	-0.160319	0.0778744
Hlac_0174	SufBD protein CDS	187023	188237	1215	reverse	0.976085	4.73e-25
Hlac_0175	FeS assembly protein SufB CDS	188239	189669	1431	reverse	1.21603	4.08e-28
Hlac_0176	FeS assembly ATPase SufC CDS	189722	190639	918	reverse	0.57777	6.67e-11
Hlac_0177	DNA polymerase B region CDS	190774	193563	2790	reverse	0.0261991	0.742557
Hlac_0178	hypothetical protein CDS	193665	193838	174	forward	-0.583615	2.69e-06
Hlac_0179	conserved hypothetical protein CDS	193935	194345	411	forward	1.16206	2.15e-21
Hlac_0180	conserved hypothetical protein CDS	194373	194810	438	forward	0.915754	1.06e-17
Hlac_0181	SMC domain protein CDS	195108	197816	2709	reverse	-0.348852	2.16e-05
Hlac_0182	metallophosphoesterase CDS	197813	199123	1311	reverse	0.176997	0.0205651
Hlac_0183	conserved hypothetical protein CDS	199189	199524	336	reverse	0.148935	0.0999981
Hlac_0184	ArsR family transcriptional regulator CDS	199643	199906	264	reverse	1.27657	2.19e-22
Hlac_0185	26S proteasome subunit P45 family CDS	200047	201264	1218	forward	1.44845	7.18e-35
Hlac_0186	hypothetical protein CDS	201320	201466	147	reverse	0.0621763	0.604081
Hlac_0187	phosphoesterase RecJ domain protein CDS	201550	202725	1176	reverse	-0.248786	0.0050622
Hlac_0188	NAD-dependent epimerase/dehydratase CDS	202816	203745	930	reverse	-0.0924688	0.246108
Hlac_0189	hypothetical protein CDS	203742	204239	498	reverse	-0.174189	0.0354123
Hlac_0190	conserved hypothetical protein CDS	204282	207578	3297	reverse	-0.548774	2.73e-09
Hlac_0191	hypothetical protein CDS	207581	208255	675	reverse	-0.500764	3.89e-08
Hlac_0192	conserved hypothetical protein CDS	208252	208692	441	reverse	-0.314659	0.00298136
Hlac_0193	conserved hypothetical protein CDS	208673	209161	489	reverse	-0.495582	0.000129702
Hlac_0194	conserved hypothetical protein CDS	209219	211045	1827	reverse	-0.593704	1.03e-08
Hlac_0195	type II secretion system protein E CDS	211042	212994	1953	reverse	-0.454899	6.33e-10
Hlac_0196	hypothetical protein CDS	213028	213498	471	reverse	-0.641994	8.9e-09
Hlac_0197	hypothetical protein CDS	213526	214317	792	reverse	-0.529096	1.18e-09
Hlac_0198	Tubulin/FtsZ GTPase CDS	214393	215472	1080	forward	0.501645	1.54e-07
Hlac_0199	geranylgeranylglyceryl phosphate synthase familyprotein CDS	215547	216263	717	forward	0.983233	1.27e-27
Hlac_0200	riboflavin synthase, alpha subunit CDS	216297	216908	612	reverse	0.155583	0.103827
Hlac_0201	conserved hypothetical protein CDS	217023	217367	345	forward	0.948462	2.6e-15
Hlac_0202	peptidase M24 CDS	217406	218704	1299	reverse	0.839449	3.37e-14
Hlac_0203	UvrD/REP helicase CDS	218701	220545	1845	reverse	0.000704126	0.992406
Hlac_0204	conserved hypothetical protein CDS	220700	220858	159	reverse	-0.290123	0.015506
Hlac_0205	conserved hypothetical protein CDS	220947	221129	183	reverse	-0.130641	0.397189
Hlac_0206	thioesterase superfamily protein CDS	221245	221781	537	forward	-0.480391	8.4e-07
Hlac_0207	S-adenosylmethionine-dependent methyltransferase3-like protein CDS	221784	222014	231	reverse	0.0019144	0.986524
Hlac_0208	L-lactate permease CDS	222129	223901	1773	reverse	-0.513807	3.59e-07
Hlac_0209	L-lactate permease CDS	224168	224356	189	forward	-0.534292	7.01e-05
Hlac_0210	FAD linked oxidase domain protein CDS	224479	227577	3099	reverse	-0.45873	1.47e-06
Hlac_0211	Glyoxalase/bleomycin resistance protein/dioxygenase CDS	227690	228058	369	forward	0.336109	0.0023465
Hlac_0212	putative gualylate cyclase protein CDS	228263	228520	258	reverse	0.00724527	0.944464
Hlac_0213	HpcH/HpaI aldolase CDS	228904	229815	912	reverse	0.10915	0.178861
Hlac_0214	hypothetical protein CDS	230045	230239	195	reverse	-0.420776	0.00051063
Hlac_0215	Alcohol dehydrogenase GroES domain protein CDS	230762	231802	1041	reverse	-0.458804	3.23e-09
Hlac_0216	sodium:dicarboxylate symporter CDS	232217	233482	1266	forward	1.68878	2.38e-52
Hlac_0217	type II secretion system protein E CDS	233676	235979	2304	forward	-0.124082	0.0809693
Hlac_0218	type II secretion system protein CDS	235976	237970	1995	forward	-0.311303	8.47e-05
Hlac_0219	conserved hypothetical protein CDS	238054	238284	231	forward	2.13389	2.59e-48
Hlac_0220	putative transcriptional regulator, AsnC family CDS	238418	238948	531	forward	1.54735	1.35e-44
Hlac_0221	acyl-CoA dehydrogenase domain protein CDS	238970	240190	1221	reverse	0.0229492	0.776551
Hlac_0222	aminoglycoside phosphotransferase CDS	240372	241439	1068	forward	-0.44114	1.31e-07
Hlac_0223	short-chain dehydrogenase/reductase SDR CDS	241440	242231	792	reverse	-0.384011	0.000285709
Hlac_0224	AMP-dependent synthetase and ligase CDS	242228	243877	1650	reverse	-0.32517	7.18e-05
Hlac_0225	ABC transporter related CDS	243870	244583	714	reverse	-0.491033	1.19e-07
Hlac_0226	ABC transporter related CDS	244580	245353	774	reverse	-0.52729	3.56e-06
Hlac_0227	inner-membrane translocator CDS	245350	246537	1188	reverse	-0.481631	9.21e-06
Hlac_0228	inner-membrane translocator CDS	246534	247427	894	reverse	-0.251096	0.00781115
Hlac_0229	Extracellular ligand-binding receptor CDS	247443	248768	1326	reverse	-0.470489	3.96e-08
Hlac_0230	Nicotinate-nucleotide-dimethylbenzimidazole phosphoribosyltransferase CDS	249038	250108	1071	forward	0.374892	6.21e-05
Hlac_0231	cobyrinic acid a,c-diamide synthase CDS	250105	251415	1311	forward	-0.0103323	0.899219
Hlac_0232	cobalamin biosynthesis protein CobD CDS	251421	252425	1005	forward	-0.373433	3.51e-05
Hlac_0233	cobalamin 5'-phosphate synthase CDS	252422	253195	774	forward	-0.32194	0.000416007
Hlac_0234	GTP:adenosylcobinamide-phosphate guanylyltransferase CDS	253195	253848	654	forward	-0.310698	0.000448465
Hlac_0235	aminotransferase class I and II CDS	253845	254906	1062	forward	-0.214158	0.0132409
Hlac_0236	protein of unknown function DUF105 CDS	254899	255645	747	forward	-0.228099	0.00698793
Hlac_0237	ATP:corrinoid adenosyltransferase BtuR/CobO/CobP CDS	255642	256400	759	forward	-0.508067	1.73e-08
Hlac_0238	cobyric acid synthase CobQ CDS	256422	257978	1557	forward	-0.491139	5.48e-10
Hlac_0239	thioredoxin CDS	258099	258578	480	forward	-0.495909	4.47e-06
Hlac_0240	NADPH-dependent F420 reductase CDS	258693	259361	669	forward	1.05814	8.56e-35
Hlac_0241	Polyprenyl synthetase CDS	259420	260262	843	forward	1.9248	1.55e-40
Hlac_0242	hypothetical protein CDS	260285	260785	501	reverse	0.493043	1.64e-10
Hlac_0243	oligopeptide/dipeptide ABC transporter, ATPase subunit CDS	260893	263604	2712	forward	-0.10677	0.178809
Hlac_0244	extracellular solute-binding protein family 5 CDS	263745	265472	1728	forward	1.30926	1.78e-30
Hlac_0245	binding-protein-dependent transport systems inner membrane component CDS	265497	266516	1020	forward	0.138584	0.0757242
Hlac_0246	binding-protein-dependent transport systems inner membrane component CDS	266513	267442	930	forward	0.565679	6.94e-11
Hlac_0247	conserved hypothetical protein CDS	267446	267796	351	forward	1.16743	4.05e-21
Hlac_0248	oligopeptide/dipeptide ABC transporter, ATPase subunit CDS	267904	269235	1332	reverse	-0.0515745	0.460875
Hlac_0249	oligopeptide/dipeptide ABC transporter, ATPase subunit CDS	269228	270454	1227	reverse	-0.0895793	0.2377
Hlac_0250	binding-protein-dependent transport systems inner membrane component CDS	270451	271470	1020	reverse	-0.529989	6.49e-07
Hlac_0251	binding-protein-dependent transport systems inner membrane component CDS	271562	272581	1020	reverse	-0.201354	0.00995742
Hlac_0252	extracellular solute-binding protein family 5 CDS	272588	274228	1641	reverse	-0.381313	2.23e-05
Hlac_0253	conserved hypothetical protein CDS	274413	274868	456	forward	-0.05238	0.576901
Hlac_0254	phosphoribosyltransferase CDS	274969	275682	714	forward	-0.264717	0.00257076
Hlac_0255	Xanthine/uracil/vitamin C permease CDS	275851	277230	1380	forward	0.647306	2.07e-12
Hlac_0256	glutaredoxin CDS	277330	277590	261	forward	1.31788	8.82e-08
Hlac_0257	protein of unknown function DUF192 CDS	277651	278019	369	forward	1.17523	1.22e-17
Hlac_0258	PAS/PAC sensor signal transduction histidine kinase CDS	278039	279457	1419	reverse	-0.0216229	0.774452
Hlac_0259	DNA topoisomerase type IA central domain protein CDS	279524	282118	2595	reverse	-0.0039201	0.958647
Hlac_0260	ribonuclease BN CDS	282430	283242	813	forward	-0.318234	1.93e-05
Hlac_0261	conserved hypothetical protein CDS	283292	284497	1206	reverse	-0.0645422	0.428184
Hlac_0262	cobalamin (vitamin B12) biosynthesis CbiX protein CDS	284500	285369	870	reverse	-0.207142	0.020311
Hlac_0263	conserved hypothetical protein CDS	285482	286024	543	forward	0.296042	0.00797961
Hlac_0264	prephenate dehydratase CDS	286080	286886	807	forward	0.0287959	0.717667
Hlac_0265	DEAD/DEAH box helicase domain protein CDS	287160	290078	2919	reverse	-0.155798	0.0390275
Hlac_0266	protein of unknown function DUF302 CDS	290165	290611	447	reverse	1.22676	1.24e-23
Hlac_0267	conserved hypothetical protein CDS	290734	291030	297	reverse	0.786701	2.86e-08
Hlac_0268	peptidase M24 CDS	291089	292255	1167	reverse	0.629267	1.66e-08
Hlac_0269	hypothetical protein CDS	292351	292494	144	forward	-0.315728	0.0189437
Hlac_0270	hypothetical protein CDS	292565	292795	231	forward	0.709857	5.56e-09
Hlac_0271	Pyrrolo-quinoline quinone CDS	292880	294217	1338	forward	0.195013	0.00784531
Hlac_0272	domain of unknown function DUF1743 CDS	294258	295703	1446	reverse	0.710807	1.1e-15
Hlac_0273	transcriptional regulator, XRE family CDS	295879	296850	972	forward	1.44945	3.09e-30
Hlac_0274	Cobyrinic acid ac-diamide synthase CDS	296902	298563	1662	reverse	0.216339	0.0171998
Hlac_0275	ATP synthase H subunit CDS	298720	299076	357	forward	1.60884	1.95e-65
Hlac_0276	V-type ATPase 116 kDa subunit CDS	299063	301264	2202	forward	1.36794	3.98e-27
Hlac_0277	H+transporting two-sector ATPase C subunit CDS	301434	301685	252	forward	4.05445	4.42e-83
Hlac_0278	H+transporting two-sector ATPase E subunit CDS	301707	302285	579	forward	2.01643	2.75e-46
Hlac_0279	ATP synthase A1, C subunit CDS	302282	303328	1047	forward	0.968457	2.67e-20
Hlac_0280	Vacuolar H+transporting two-sector ATPase F subunit CDS	303325	303654	330	forward	0.748295	1.03e-08
Hlac_0281	ATP synthase, A subunit CDS	303656	305431	1776	forward	0.867197	1.01e-10
Hlac_0282	H+transporting two-sector ATPase alpha/beta subunit central region CDS	305433	306857	1425	forward	1.06	1.93e-21
Hlac_0283	V-type ATPase, D subunit CDS	306979	307665	687	forward	1.64995	6.67e-47
Hlac_0284	hypothetical protein CDS	308262	308426	165	forward	-0.383865	0.000183151
Hlac_0285	protein of unknown function DUF81 CDS	308416	309468	1053	forward	-0.369822	6.93e-07
Hlac_0286	conserved hypothetical protein CDS	309532	309987	456	forward	-0.31705	0.000939478
Hlac_0287	hypothetical protein CDS	310029	310406	378	reverse	-0.481042	4.73e-06
Hlac_0288	DNA photolyase FAD-binding CDS	310553	311950	1398	forward	-0.637622	5.67e-07
Hlac_0289	threonine dehydratase CDS	311947	313275	1329	forward	-0.16144	0.0380924
Hlac_0290	hypothetical protein CDS	313749	314129	381	forward	-0.350012	6.12e-05
Hlac_0291	cysteinyl-tRNA synthetase CDS	314219	315712	1494	forward	0.000437279	0.995526
Hlac_0292	dolichol kinase-like protein CDS	316093	316719	627	reverse	0.0869721	0.31525
Hlac_0293	glycyl-tRNA synthetase CDS	316723	318507	1785	reverse	-0.395753	2.94e-06
Hlac_0294	putative signal transduction protein with CBS domains CDS	318508	319356	849	reverse	0.190113	0.0134142
Hlac_0295	hypothetical protein CDS	319657	319878	222	forward	-0.676111	1.47e-11
Hlac_0296	2-dehydropantoate 2-reductase CDS	319930	320859	930	reverse	0.697521	5.61e-08
Hlac_0298	Succinylglutamate desuccinylase/aspartoacylase CDS	322134	323090	957	reverse	0.179891	0.0179248
Hlac_0299	conserved hypothetical protein CDS	323247	325379	2133	forward	-0.258769	0.000514883
Hlac_0300	hypothetical protein CDS	325357	325488	132	reverse	-0.240465	0.101216
Hlac_0301	conserved hypothetical protein CDS	325698	325946	249	forward	-0.16101	0.146963
Hlac_0302	conserved hypothetical protein CDS	326031	326840	810	forward	0.618711	1.58e-11
Hlac_0303	hypothetical protein CDS	326846	326986	141	reverse	0.264155	0.0315716
Hlac_0304	Inorganic pyrophosphatase CDS	327152	327685	534	reverse	1.27043	1.09e-37
Hlac_0305	transcriptional regulator, PadR-like family CDS	328126	328485	360	forward	4.15107	9.88e-127
Hlac_0306	hypothetical protein CDS	328605	329324	720	reverse	0.415086	3.27e-07
Hlac_0307	ribonuclease H CDS	329311	329907	597	reverse	-0.0225152	0.782732
Hlac_0308	hypothetical protein CDS	330021	330326	306	reverse	-0.149952	0.282641
Hlac_0309	Transcription factor TFIIB cyclin-related CDS	330496	331497	1002	forward	-0.30029	5.77e-05
Hlac_0310	Protein of unknown function DUF650 CDS	331616	332908	1293	forward	0.645706	6.95e-14
Hlac_0311	sec-independent protein translocase component TatA CDS	332981	333241	261	forward	1.2585	1.89e-20
Hlac_0312	Radical SAM domain protein CDS	333303	334301	999	reverse	1.90989	1.71e-65
Hlac_0313	conserved hypothetical protein CDS	334455	335165	711	forward	1.16161	7.54e-28
Hlac_0314	Protein of unknown function DUF373 CDS	335264	336373	1110	forward	0.198937	0.0104738
Hlac_0315	conserved hypothetical protein CDS	336406	337377	972	reverse	1.42963	6.29e-25
Hlac_0316	DRTGG domain protein CDS	337472	338533	1062	reverse	0.409195	0.000193087
Hlac_0317	CoA-binding domain protein CDS	338530	340644	2115	reverse	0.334422	5.53e-05
Hlac_0318	putative PAS/PAC sensor protein CDS	340893	342665	1773	reverse	-0.0713104	0.30073
Hlac_0319	transcription regulator CDS	342766	343155	390	reverse	3.92919	6.18e-122
Hlac_0320	Bacterio-opsin activator HTH domain protein CDS	343310	343945	636	forward	1.16304	8.8e-24
Hlac_0321	hypothetical protein CDS	344067	344249	183	forward	-0.443462	9.85e-05
Hlac_0322	pyridoxamine 5'-phosphate oxidase-related FMN-binding CDS	344369	344836	468	forward	0.865029	2.06e-20
Hlac_0323	FAD-dependent pyridine nucleotide-disulphide oxidoreductase CDS	345218	346288	1071	reverse	0.77123	5.45e-18
Hlac_0324	phosphoesterase RecJ domain protein CDS	346431	347867	1437	reverse	0.609868	3.46e-07
Hlac_0325	dihydropteroate synthase CDS	347904	350540	2637	reverse	0.0529273	0.560884
Hlac_0326	ABC transporter related CDS	350681	351760	1080	forward	0.554696	2.34e-10
Hlac_0327	ABC-2 type transporter CDS	351757	352512	756	forward	0.23585	0.00490416
Hlac_0328	conserved hypothetical protein CDS	352639	352776	138	forward	0.300481	0.0110999
Hlac_0329	phosphodiesterase, MJ0936 family CDS	352933	353451	519	forward	0.415397	2.69e-06
Hlac_0330	conserved hypothetical protein CDS	353862	353990	129	forward	-0.603559	2.69e-06
Hlac_0331	phosphate transporter CDS	353992	355167	1176	forward	0.564445	9.41e-07
Hlac_0332	folate-binding protein YgfZ CDS	355679	356839	1161	reverse	-0.0540975	0.562067
Hlac_0333	conserved hypothetical protein CDS	356931	357230	300	reverse	1.01498	2.25e-19
Hlac_0334	peptidase zinc-dependent CDS	357302	357850	549	reverse	0.93846	1.23e-18
Hlac_0335	HAD superfamily (subfamily IA) hydrolase, TIGR01548 CDS	358436	359299	864	forward	1.01271	3.17e-26
Hlac_0336	tRNA nucleotidyltransferase, substrate binding domain protein CDS	359762	361150	1389	forward	0.126007	0.128624
Hlac_0337	hypothetical protein CDS	361260	361604	345	reverse	1.39092	8.21e-25
Hlac_0338	Camphor resistance CrcB protein CDS	361657	362013	357	reverse	0.106601	0.309251
Hlac_0339	Camphor resistance CrcB protein CDS	362010	362357	348	reverse	-0.0594991	0.645726
Hlac_0340	protein of unknown function DUF87 CDS	362377	363516	1140	reverse	-0.443046	9.63e-07
Hlac_0341	conserved hypothetical protein CDS	363652	364128	477	forward	-0.0143877	0.888777
Hlac_0342	protein-L-isoaspartate(D-aspartate) O-methyltransferase CDS	364129	364926	798	reverse	0.713211	3.04e-19
Hlac_0343	protein-L-isoaspartate O-methyltransferase CDS	364997	365629	633	reverse	-0.375806	0.000749343
Hlac_0344	heat shock protein Hsp20 CDS	365714	366139	426	reverse	0.749528	9.1e-17
Hlac_0345	heat shock protein Hsp20 CDS	366252	366806	555	reverse	1.34042	1.01e-54
Hlac_0346	protein of unknown function DUF95 transmembrane CDS	366926	368512	1587	reverse	-0.36095	2.36e-06
Hlac_0347	hypothetical protein CDS	368485	368640	156	reverse	-0.620497	2.94e-05
Hlac_0348	AIG2 family protein CDS	368901	369395	495	forward	-0.289083	0.0026168
Hlac_0349	threonine dehydratase CDS	369667	370878	1212	forward	0.326315	7.3e-05
Hlac_0350	protein of unknown function DUF46 CDS	370895	371437	543	reverse	0.750067	3.36e-11
Hlac_0351	Proline dehydrogenase CDS	371563	372402	840	forward	-0.380508	0.000316109
Hlac_0352	protein of unknown function DUF502 CDS	372507	373217	711	forward	1.02249	4.91e-22
Hlac_0353	branched-chain amino acid aminotransferase CDS	373250	374164	915	reverse	1.65447	7.79e-51
Hlac_0354	3,4-dihydroxy-2-butanone 4-phosphate synthase CDS	374364	375074	711	reverse	0.399111	0.000106106
Hlac_0355	protein of unknown function DUF120 CDS	375074	375865	792	reverse	0.197765	0.0139733
Hlac_0356	hypothetical protein CDS	376688	376981	294	forward	-0.0568595	0.575288
Hlac_0357	hypothetical protein CDS	377290	377418	129	forward	-0.377324	0.00293078
Hlac_0358	major facilitator superfamily MFS 1 CDS	377639	378910	1272	forward	0.255335	0.00148648
Hlac_0359	ribonuclease II CDS	378983	380284	1302	reverse	0.00401105	0.955372
Hlac_0360	conserved hypothetical protein CDS	380372	381235	864	reverse	-0.162269	0.0752195
Hlac_0361	conserved hypothetical protein CDS	381322	381630	309	reverse	-0.262328	0.00463834
Hlac_0362	TrkA-C domain protein CDS	381762	382241	480	forward	-0.0579281	0.50461
Hlac_0363	sodium/hydrogen exchanger CDS	382290	383534	1245	forward	-0.446518	5.86e-09
Hlac_0365	transposase, IS605 OrfB family CDS	384390	385724	1335	forward	0.669012	2.97e-11
Hlac_0366	leucyl-tRNA synthetase CDS	386724	389444	2721	reverse	0.045766	0.587782
Hlac_0367	conserved hypothetical protein CDS	389572	391848	2277	reverse	-0.402078	5.57e-07
Hlac_0368	conserved hypothetical protein CDS	392007	392408	402	forward	0.47927	2.02e-06
Hlac_0369	phosphoribosyl-ATP diphosphatase CDS	392423	392752	330	reverse	0.0972456	0.391446
Hlac_0370	SNO glutamine amidotransferase CDS	392749	393342	594	reverse	0.295623	0.000196565
Hlac_0371	preprotein translocase subunit SecG CDS	393456	393620	165	reverse	0.0363565	0.747341
Hlac_0372	Thioredoxin domain protein CDS	393781	394050	270	forward	2.44241	5.5e-23
Hlac_0373	Ribosomal protein L40e CDS	394165	394314	150	forward	1.4383	1.22e-07
Hlac_0374	aldo/keto reductase CDS	394490	395503	1014	forward	1.01537	5.36e-23
Hlac_0375	imidazole glycerol phosphate synthase, glutamineamidotransferase subunit CDS	395542	396201	660	reverse	1.13233	2.64e-16
Hlac_0376	phosphonate ABC transporter, inner membrane subunit CDS	396290	397381	1092	reverse	0.217669	0.00197798
Hlac_0377	ABC transporter related CDS	397404	398189	786	reverse	-0.253358	0.0124741
Hlac_0378	phosphate/phosphonate ABC transporter periplasmic substrate-binding protein CDS	398218	399312	1095	reverse	1.17102	1.19e-24
Hlac_0379	phage SPO1 DNA polymerase-related protein CDS	399415	400029	615	reverse	0.125315	0.214749
Hlac_0380	MOFRL domain protein CDS	400284	401798	1515	reverse	-0.601907	2.39e-15
Hlac_0381	protein of unknown function DUF99 CDS	401866	402453	588	reverse	-0.395887	9.88e-05
Hlac_0382	conserved hypothetical protein CDS	402458	402640	183	reverse	-0.449606	0.0110794
Hlac_0383	beta-lactamase domain protein CDS	402757	403398	642	forward	0.72746	3.58e-14
Hlac_0384	Replication factor C CDS	403595	404578	984	reverse	0.385099	9.54e-08
Hlac_0385	hypothetical protein CDS	404656	405579	924	reverse	0.173891	0.0325646
Hlac_0386	Electron transfer flavoprotein alpha subunit CDS	405596	406543	948	reverse	0.146347	0.159594
Hlac_0387	Electron transfer flavoprotein alpha/beta-subunit CDS	406543	407331	789	reverse	-0.122838	0.110118
Hlac_0388	hypothetical protein CDS	407428	408735	1308	reverse	0.461712	5.66e-07
Hlac_0389	conserved hypothetical protein CDS	408893	410236	1344	forward	1.02181	5.5e-18
Hlac_0390	conserved hypothetical protein CDS	410300	410809	510	forward	0.242086	0.0159707
Hlac_0391	Methyltransferase type 11 CDS	410843	411466	624	reverse	1.08429	7.75e-30
Hlac_0392	hypothetical protein CDS	411637	412431	795	forward	0.452805	1.9e-07
Hlac_0393	D-isomer specific 2-hydroxyacid dehydrogenase NAD-binding CDS	412467	413441	975	reverse	0.920344	1.12e-33
Hlac_0394	conserved hypothetical protein CDS	413625	413912	288	forward	2.31283	3.17e-93
Hlac_0395	ArsR family transcriptional regulator CDS	413924	414205	282	reverse	1.91999	2.79e-82
Hlac_0396	conserved hypothetical protein CDS	414529	414837	309	forward	1.82117	1.85e-50
Hlac_0397	ABC transporter related CDS	414839	416659	1821	forward	1.07788	1.97e-33
Hlac_0398	conserved hypothetical protein CDS	416900	417586	687	forward	-0.399291	5.32e-06
Hlac_0399	hypothetical protein CDS	417583	418416	834	forward	-0.524358	6.82e-09
Hlac_0400	protein of unknown function DUF58 CDS	418413	419930	1518	forward	-0.650477	3.43e-11
Hlac_0401	conserved hypothetical protein CDS	419927	420676	750	forward	-0.642567	2.48e-11
Hlac_0402	ATPase associated with various cellular activities AAA 3 CDS	420735	421688	954	reverse	-0.564569	3.43e-10
Hlac_0403	conserved hypothetical protein CDS	421879	422145	267	forward	1.32247	2.3e-08
Hlac_0404	Sua5/YciO/YrdC/YwlC family protein CDS	422186	422785	600	reverse	0.867552	3.07e-17
Hlac_0405	alkyl hydroperoxide reductase/ Thiol specific antioxidant/ Mal allergen CDS	422866	423375	510	reverse	0.538979	2.76e-10
Hlac_0406	glutaredoxin CDS	423377	423637	261	reverse	-0.128602	0.264011
Hlac_0407	protein of unknown function DUF21 CDS	423835	425229	1395	forward	0.160604	0.0458908
Hlac_0408	conserved hypothetical protein CDS	425545	426276	732	reverse	-0.0325316	0.675611
Hlac_0409	hypothetical protein CDS	426358	427587	1230	forward	-0.592482	5.85e-11
Hlac_0410	integral membrane protein-like protein CDS	427671	428396	726	reverse	-0.360077	6.6e-06
Hlac_0411	putative transcriptional regulator, CopG/Arc/MetJ family CDS	428389	428622	234	reverse	-0.0353974	0.752532
Hlac_0412	hypothetical protein CDS	429354	432545	3192	forward	0.176082	0.0453121
Hlac_0413	Ribosomal protein L15e CDS	433018	433608	591	forward	2.84187	1.16e-75
Hlac_0414	Protein of unknown function DUF1225 CDS	434253	435528	1275	reverse	-0.125059	0.105008
Hlac_0415	transposase IS200-family protein CDS	435525	435905	381	reverse	0.85578	1.51e-14
Hlac_0416	thermosome CDS	436055	437701	1647	reverse	0.47111	6.87e-10
Hlac_0417	hypothetical protein CDS	438078	438245	168	reverse	0.0462931	0.665418
Hlac_0418	hypothetical protein CDS	438611	438910	300	reverse	0.934149	6.83e-18
Hlac_0419	endoribonuclease L-PSP CDS	438911	439291	381	reverse	0.554518	9.57e-08
Hlac_0420	hypothetical protein CDS	439393	439824	432	forward	-0.181945	0.0671093
Hlac_0421	UBA/THIF-type NAD/FAD binding protein CDS	439826	440638	813	reverse	0.428412	1.45e-08
Hlac_0422	methylthioadenosine phosphorylase CDS	440746	441636	891	reverse	-0.062655	0.394044
Hlac_0423	conserved hypothetical protein CDS	441682	442677	996	reverse	0.622145	2.13e-08
Hlac_0424	hypothetical protein CDS	442677	442868	192	reverse	-0.206434	0.0736219
Hlac_0425	metal dependent phosphohydrolase CDS	442997	444424	1428	forward	0.306749	0.000569261
Hlac_0426	transposase, IS605 OrfB family CDS	444472	445746	1275	reverse	-0.0645721	0.417172
Hlac_0427	transposase IS200-family protein CDS	445743	446123	381	reverse	0.906009	7.98e-15
Hlac_0428	FAD dependent oxidoreductase CDS	446324	447736	1413	reverse	0.708698	8.87e-18
Hlac_0429	metal dependent phosphohydrolase CDS	447891	448550	660	reverse	0.445192	5.09e-07
Hlac_0430	phosphoribosyltransferase CDS	448560	449255	696	reverse	0.519697	2.53e-10
Hlac_0431	glutamyl-tRNA(Gln) amidotransferase, B subunit CDS	449601	451088	1488	forward	0.559641	4.98e-07
Hlac_0432	thiamine biosynthesis protein ThiS (sulfur donor) CDS	451096	451314	219	forward	1.1732	1.77e-16
Hlac_0433	GCN5-related N-acetyltransferase CDS	451311	451799	489	forward	0.859662	2.07e-10
Hlac_0434	rRNA methyltransferase RrmJ/FtsJ CDS	451847	452656	810	forward	1.8502	1.34e-40
Hlac_0436	transposase, IS605 OrfB family CDS	452921	454195	1275	reverse	0.219448	0.0018387
Hlac_0437	transposase IS200-family protein CDS	454192	454572	381	reverse	0.891708	9.38e-14
Hlac_0438	dihydrofolate reductase region CDS	454772	455299	528	reverse	0.427203	3.97e-07
Hlac_0439	ornithine cyclodeaminase/mu-crystallin CDS	455383	456438	1056	reverse	1.53429	4.81e-39
Hlac_0440	conserved hypothetical protein CDS	456509	457198	690	reverse	1.66357	2.26e-41
Hlac_0441	protein of unknown function DUF82 CDS	457256	457795	540	reverse	0.128848	0.213882
Hlac_0442	PHP domain protein CDS	457795	459612	1818	reverse	-0.220501	0.00177286
Hlac_0443	hypothetical protein CDS	459844	460020	177	forward	-0.567384	0.000149306
Hlac_0444	conserved hypothetical protein CDS	460684	461433	750	forward	-0.452592	1.12e-05
Hlac_0445	deoxycytidine triphosphate deaminase CDS	461487	462098	612	forward	0.416779	9.41e-06
Hlac_0446	DNA binding protein CDS	462095	463015	921	forward	0.494144	2.56e-05
Hlac_0447	methionyl-tRNA synthetase CDS	463085	465229	2145	forward	-0.121749	0.151449
Hlac_0448	hypothetical protein CDS	465250	465609	360	reverse	-0.0667695	0.54068
Hlac_0449	Glyoxalase/bleomycin resistance protein/dioxygenase CDS	465723	466142	420	reverse	0.292248	0.000402971
Hlac_0450	major facilitator superfamily MFS 1 CDS	466948	468186	1239	forward	0.102471	0.208337
Hlac_0451	2, 5-diamino-6-hydroxy-4-(5-phosphoribosylamino)pyrimidine 1-reductase CDS	468244	468954	711	forward	-0.235877	0.00278204
Hlac_0452	conserved hypothetical protein CDS	469344	470267	924	forward	1.11855	2.59e-27
Hlac_0453	Xanthine/uracil/vitamin C permease CDS	470355	471878	1524	reverse	-0.158628	0.0297938
Hlac_0454	signal peptide peptidase SppA, 36K type CDS	472018	472953	936	forward	1.4098	6.5e-39
Hlac_0455	Protein of unknown function DUF373 CDS	473038	474165	1128	forward	1.02615	1.85e-21
Hlac_0456	shikimate 5-dehydrogenase CDS	474244	475068	825	forward	0.984102	1e-21
Hlac_0457	conserved hypothetical protein CDS	475133	475591	459	reverse	1.39344	8.96e-10
Hlac_0458	conserved hypothetical protein CDS	475825	476349	525	forward	1.6576	9.33e-50
Hlac_0459	Chorismate binding-like protein CDS	476421	478151	1731	forward	0.649765	8.64e-11
Hlac_0460	glutamine amidotransferase of anthranilate synthase CDS	478148	478786	639	forward	-0.139689	0.148117
Hlac_0461	aminotransferase class IV CDS	478779	479714	936	forward	0.130674	0.158295
Hlac_0462	hypothetical protein CDS	479790	480203	414	forward	-0.429447	6.78e-07
Hlac_0463	PfkB domain protein CDS	480599	481555	957	reverse	1.35613	9.14e-21
Hlac_0464	conserved hypothetical protein CDS	481713	482261	549	reverse	-0.111316	0.276337
Hlac_0465	conserved repeat domain protein CDS	482258	483604	1347	reverse	-0.107659	0.177721
Hlac_0466	hypothetical protein CDS	483601	484167	567	reverse	-0.0971241	0.415242
Hlac_0467	hypothetical protein CDS	484167	485159	993	reverse	-0.265776	0.000750906
Hlac_0468	beta-lactamase domain protein CDS	485253	486299	1047	reverse	0.117613	0.167062
Hlac_0469	PAS/PAC sensor signal transduction histidine kinase CDS	486394	487530	1137	reverse	-0.113564	0.129048
Hlac_0470	conserved hypothetical protein CDS	487702	488079	378	forward	0.54662	1.84e-08
Hlac_0471	phosphoribosylformylglycinamidine synthase II CDS	488561	490840	2280	forward	0.96687	1.4e-13
Hlac_0472	ABC transporter related CDS	490987	492156	1170	forward	0.671193	3.6e-16
Hlac_0473	hypothetical protein CDS	492212	492388	177	reverse	-0.220976	0.0746551
Hlac_0474	hypothetical protein CDS	492476	493273	798	reverse	-0.44379	5.31e-09
Hlac_0475	conserved hypothetical protein CDS	493395	493973	579	reverse	-0.452146	5.03e-06
Hlac_0476	hypothetical protein CDS	494427	495008	582	forward	-0.511209	4.68e-09
Hlac_0477	hydrolase (hydroxyacylglutathione hydrolase) CDS	495088	495267	180	reverse	-0.110044	0.34032
Hlac_0478	hypothetical protein CDS	495956	497515	1560	forward	-0.0846342	0.240163
Hlac_0479	hypothetical protein CDS	497565	498470	906	forward	-0.561829	2.72e-08
Hlac_0480	peptidase S26B, signal peptidase CDS	498650	499813	1164	forward	-0.380493	4.96e-06
Hlac_0481	conserved hypothetical protein CDS	499818	501107	1290	forward	0.176822	0.0499241
Hlac_0482	NAD-dependent epimerase/dehydratase CDS	501161	502063	903	reverse	-0.439471	0.000198633
Hlac_0483	NADH/Ubiquinone/plastoquinone (complex I) CDS	502517	504913	2397	forward	0.43461	0.000172253
Hlac_0484	Na+/H+ antiporter MnhB subunit-related protein CDS	504925	505374	450	forward	-0.400006	0.00013469
Hlac_0485	NADH-ubiquinone oxidoreductase chain 4L CDS	505421	505765	345	forward	-0.647459	5.33e-07
Hlac_0486	NADH/Ubiquinone/plastoquinone (complex I) CDS	505762	507369	1608	forward	-0.374606	2.2e-05
Hlac_0487	cation antiporter CDS	507366	508025	660	forward	-0.576626	9.56e-11
Hlac_0488	multiple resistance and pH regulation protein F CDS	508015	508308	294	forward	-0.25536	0.0284142
Hlac_0489	monovalent cation/proton antiporter, MnhG/PhaG subunit CDS	508384	508725	342	forward	-0.342922	0.00134313
Hlac_0490	phosphoesterase RecJ domain protein CDS	508852	509871	1020	forward	-0.54469	8.8e-08
Hlac_0491	hypothetical protein CDS	510045	510515	471	forward	-0.361815	0.00421071
Hlac_0492	conserved hypothetical protein CDS	510543	511595	1053	reverse	-0.349613	0.000267803
Hlac_0493	fla cluster protein FlaD CDS	511592	512089	498	reverse	0.218638	0.039073
Hlac_0494	hypothetical protein CDS	512242	512781	540	reverse	0.828798	3.57e-18
Hlac_0495	GHMP kinase CDS	512928	513866	939	forward	1.22493	9.35e-22
Hlac_0496	GTP-binding signal recognition particle SRP54 G-domain protein CDS	514383	515777	1395	forward	0.458118	1.05e-06
Hlac_0497	conserved hypothetical protein CDS	516213	516893	681	reverse	0.0528429	0.523993
Hlac_0498	BioY protein CDS	517043	517624	582	forward	-0.191662	0.0658875
Hlac_0499	ABC transporter related CDS	517656	518471	816	forward	-0.288409	0.00124934
Hlac_0500	cobalt transport protein CDS	518468	519181	714	forward	-0.504848	2.02e-07
Hlac_0501	protein of unknown function DUF224 cysteine-richregion domain protein CDS	519303	521477	2175	forward	-0.117288	0.121972
Hlac_0502	phosphate binding protein CDS	521826	522815	990	forward	-0.374464	3.9e-06
Hlac_0503	phosphate ABC transporter, inner membrane subunit PstC CDS	522871	523845	975	forward	0.37593	1.66e-06
Hlac_0504	phosphate ABC transporter, inner membrane subunit PstA CDS	523845	525611	1767	forward	-0.2513	0.00104283
Hlac_0505	phosphate ABC transporter, ATPase subunit CDS	525613	526443	831	forward	-0.450878	9.49e-07
Hlac_0506	phosphate uptake regulator, PhoU CDS	526444	527142	699	forward	-0.365387	0.00049445
Hlac_0507	Protein-tyrosine phosphatase, low molecular weight CDS	527205	527669	465	forward	0.157094	0.0986847
Hlac_0508	pyruvate phosphate dikinase PEP/pyruvate-binding CDS	527944	530655	2712	reverse	-0.489814	1.86e-08
Hlac_0509	Glyoxalase/bleomycin resistance protein/dioxygenase CDS	530829	531725	897	reverse	-0.375409	1.39e-06
Hlac_0510	cobalamin B12-binding domain protein CDS	531879	532298	420	forward	-0.416304	0.000235072
Hlac_0511	LAO/AO transport system ATPase CDS	532299	533435	1137	forward	-0.290216	0.000714413
Hlac_0512	alpha/beta hydrolase fold protein CDS	533502	534458	957	forward	0.375154	6.51e-05
Hlac_0513	conserved hypothetical protein CDS	534517	535035	519	reverse	-0.198935	0.0305705
Hlac_0514	PP-loop domain protein CDS	535187	536167	981	forward	-0.159711	0.0477268
Hlac_0515	conserved hypothetical protein CDS	536183	537256	1074	reverse	0.106237	0.19319
Hlac_0516	glycosyl transferase group 1 CDS	537253	538335	1083	reverse	-0.171925	0.071893
Hlac_0517	conserved hypothetical protein CDS	538332	538709	378	reverse	-0.0694102	0.546539
Hlac_0518	conserved hypothetical protein CDS	538778	539647	870	reverse	-0.119298	0.141251
Hlac_0519	aldo/keto reductase CDS	539759	541756	1998	forward	-0.178908	0.0457848
Hlac_0520	conserved hypothetical protein CDS	541826	542212	387	forward	-0.290085	0.0116599
Hlac_0521	CDP-alcohol phosphatidyltransferase CDS	542287	543069	783	forward	-0.421754	3.3e-05
Hlac_0522	Alcohol dehydrogenase zinc-binding domain protein CDS	543071	544087	1017	reverse	-0.344352	0.000164015
Hlac_0523	cell division protein FtsZ CDS	544312	545529	1218	reverse	1.73083	1e-56
Hlac_0524	putative transcriptional regulator, CopG family CDS	545534	545713	180	reverse	2.22892	7.93e-21
Hlac_0525	conserved hypothetical protein CDS	545930	546526	597	reverse	1.21007	5.28e-39
Hlac_0526	hypothetical protein CDS	546699	547148	450	forward	1.79071	2.88e-44
Hlac_0527	chromosome segregation protein SMC CDS	547173	550754	3582	forward	-0.166649	0.0427869
Hlac_0528	chromosome segregation and condensation protein ScpA CDS	550747	551715	969	forward	-0.072926	0.3452
Hlac_0529	Methyltransferase type 11 CDS	551843	552649	807	reverse	0.68938	1.43e-11
Hlac_0530	conserved hypothetical protein CDS	552690	553148	459	reverse	0.662118	2.43e-08
Hlac_0531	apurinic endonuclease Apn1 CDS	553235	554110	876	reverse	-0.328974	0.000161194
Hlac_0532	biotin/lipoate A/B protein ligase CDS	554212	555021	810	reverse	-0.415286	6.48e-06
Hlac_0533	protein of unknown function RIO1 CDS	555329	556243	915	forward	0.0562423	0.501433
Hlac_0534	hypothetical protein CDS	556354	556521	168	forward	-0.392551	0.0316238
Hlac_0535	hypothetical protein CDS	556523	556837	315	forward	0.377529	0.000963822
Hlac_0536	Ferritin Dps family protein CDS	556859	557404	546	reverse	0.100887	0.235235
Hlac_0537	ferrichrome-binding protein CDS	557658	558944	1287	forward	-0.473642	2.53e-07
Hlac_0538	thioredoxin reductase CDS	558941	559912	972	forward	-0.522382	1.58e-05
Hlac_0539	transport system permease protein CDS	559909	561081	1173	forward	0.464186	5.9e-06
Hlac_0540	ABC transporter related CDS	561082	561972	891	forward	-0.484342	2.71e-05
Hlac_0541	conserved hypothetical protein CDS	562111	563358	1248	forward	-0.484007	8.36e-08
Hlac_0542	thioredoxin reductase-like protein CDS	563587	564426	840	forward	0.707928	4.51e-15
Hlac_0543	transcriptional regulator, TrmB CDS	564523	565644	1122	reverse	0.439589	5.01e-07
Hlac_0544	alpha amylase catalytic region CDS	565736	568012	2277	reverse	-0.488838	2.65e-07
Hlac_0545	glucan 14-alpha-glucosidase CDS	568062	570266	2205	forward	-0.504507	1.23e-06
Hlac_0546	hypothetical protein CDS	570685	570879	195	reverse	0.819665	6.08e-09
Hlac_0547	imidazoleglycerol phosphate synthase, cyclase subunit CDS	570998	571816	819	reverse	1.33159	1.34e-37
Hlac_0548	glycosyl transferase family 2 CDS	571878	572951	1074	reverse	1.01415	1.14e-31
Hlac_0549	conserved hypothetical protein CDS	573076	573348	273	reverse	0.448958	2.88e-05
Hlac_0550	pyridoxamine 5'-phosphate oxidase-related FMN-binding CDS	573501	573893	393	forward	-0.692555	2.17e-09
Hlac_0551	Methyltransferase type 11 CDS	574049	574816	768	forward	0.11688	0.125426
Hlac_0552	deoxyribonuclease/rho motif-related TRAM CDS	574818	575234	417	reverse	1.79521	3.84e-48
Hlac_0553	Bacterio-opsin activator HTH domain protein CDS	575295	575891	597	reverse	-0.324147	0.00478609
Hlac_0554	cytochrome P450 CDS	576036	577562	1527	forward	-0.566759	1.4e-07
Hlac_0555	conserved hypothetical protein CDS	577598	578698	1101	forward	-0.364989	1.08e-06
Hlac_0556	dihydrodipicolinate synthetase CDS	578944	579849	906	forward	1.27542	2.96e-27
Hlac_0557	protein of unknown function UPF0153 CDS	579899	580639	741	reverse	0.939662	1.85e-13
Hlac_0558	conserved hypothetical protein CDS	580751	581197	447	forward	0.705942	7.37e-16
Hlac_0559	Rieske (2Fe-2S) domain protein CDS	581194	581664	471	reverse	0.563	3.46e-11
Hlac_0560	protein of unknown function DUF107 CDS	582241	582858	618	reverse	-0.267944	0.00435126
Hlac_0561	hypothetical protein CDS	582980	583240	261	reverse	0.823935	9.33e-16
Hlac_0562	pyruvate kinase CDS	583370	585127	1758	reverse	0.184779	0.0287223
Hlac_0563	membrane-bound metal-dependent hydrolase CDS	585236	585742	507	reverse	-0.422819	2.18e-05
Hlac_0564	Ribosomal L37ae protein CDS	585948	586214	267	forward	3.7967	7.86e-77
Hlac_0565	RNA polymerase Rbp10 CDS	586219	586353	135	forward	5.03204	1.95e-132
Hlac_0566	rpo operon protein CDS	586377	586640	264	forward	4.00475	1.04e-139
Hlac_0567	prefoldin, beta subunit CDS	586743	587138	396	forward	2.55785	8.42e-109
Hlac_0568	hypothetical protein CDS	587145	587447	303	forward	1.87232	5.08e-77
Hlac_0569	hypothetical protein CDS	587581	587778	198	forward	-0.260775	0.0683433
Hlac_0570	UspA domain protein CDS	587849	588274	426	forward	0.0458857	0.627975
Hlac_0571	GMP synthase, small subunit CDS	588285	588839	555	reverse	1.05115	1.47e-27
Hlac_0572	tRNA pseudouridine synthase D TruD CDS	588961	590412	1452	reverse	0.330169	7.41e-05
Hlac_0573	protein of unknown function UPF0099 CDS	590413	590751	339	reverse	0.0913605	0.359798
Hlac_0574	rhodopsin CDS	590870	591745	876	reverse	-0.508808	5.37e-09
Hlac_0575	blue (type 1) copper domain protein CDS	591970	592395	426	forward	1.61353	1.29e-35
Hlac_0576	conserved hypothetical protein CDS	592460	593299	840	forward	1.68337	1.41e-37
Hlac_0577	heavy metal translocating P-type ATPase CDS	593303	595831	2529	forward	0.47795	2.15e-08
Hlac_0578	aldo/keto reductase CDS	595925	596755	831	forward	0.826308	2.12e-24
Hlac_0579	conserved hypothetical protein CDS	596928	597197	270	reverse	2.16949	4.38e-20
Hlac_0580	transposase, IS605 OrfB family CDS	597223	598557	1335	reverse	0.497672	4.21e-08
Hlac_0581	peptidase S9 prolyl oligopeptidase active site domain protein CDS	598838	600724	1887	reverse	-0.487929	6.34e-09
Hlac_0582	glycosyl transferase group 1 CDS	600866	601915	1050	forward	1.29076	9.71e-29
Hlac_0583	blue (type 1) copper domain protein CDS	601958	602587	630	reverse	1.92789	1.44e-67
Hlac_0584	orotate phosphoribosyltransferase CDS	603119	603694	576	forward	0.440995	1.78e-06
Hlac_0585	ATPase associated with various cellular activities AAA 3 CDS	603730	604692	963	reverse	0.269954	0.000374505
Hlac_0586	hypothetical protein CDS	604931	605242	312	reverse	1.50112	1.9e-21
Hlac_0587	alpha amylase catalytic region CDS	605333	606991	1659	forward	-0.0925971	0.209531
Hlac_0588	pyruvate carboxyltransferase CDS	607046	608596	1551	reverse	-0.23873	0.00559192
Hlac_0589	Cupin 2 conserved barrel domain protein CDS	608917	609405	489	forward	-0.333646	0.000232317
Hlac_0590	conserved hypothetical protein CDS	609449	610111	663	reverse	-0.188793	0.0295201
Hlac_0591	Pyridoxal-dependent decarboxylase CDS	610373	611440	1068	reverse	0.122538	0.114824
Hlac_0592	phosphoenolpyruvate synthase CDS	611522	613888	2367	reverse	0.0348328	0.640995
Hlac_0593	hypothetical protein CDS	614141	614845	705	reverse	-0.0674844	0.401685
Hlac_0594	conserved hypothetical protein CDS	614911	615504	594	reverse	0.0716178	0.48457
Hlac_0595	Cobyrinic acid ac-diamide synthase CDS	615501	616268	768	reverse	0.0438217	0.618624
Hlac_0596	beta-lactamase domain protein CDS	616393	617691	1299	forward	0.854467	3.2e-20
Hlac_0597	hypothetical protein CDS	617749	618021	273	reverse	1.3845	6.08e-29
Hlac_0598	Endonuclease V CDS	618104	618997	894	reverse	-0.237789	0.00659669
Hlac_0599	AN1-type Zinc finger protein CDS	618998	619963	966	reverse	-0.00793248	0.919597
Hlac_0600	dehydroquinase class I CDS	620507	621211	705	reverse	-0.0315844	0.702802
Hlac_0601	Transcription factor TFIIB cyclin-related CDS	621300	622274	975	reverse	0.894904	2.15e-23
Hlac_0602	iron/cobalamin ABC transporter periplasmic substrate-binding protein CDS	622464	623240	777	forward	0.106185	0.251148
Hlac_0603	protein of unknown function DUF84 CDS	623261	623854	594	forward	1.23401	1.4e-20
Hlac_0604	conserved hypothetical protein CDS	624031	624285	255	forward	0.814532	3.27e-12
Hlac_0605	conserved hypothetical protein CDS	624319	624945	627	reverse	1.44696	2.72e-36
Hlac_0606	band 7 protein CDS	625058	626200	1143	reverse	0.0783399	0.314913
Hlac_0607	CDP-alcohol phosphatidyltransferase CDS	626347	627132	786	forward	0.503605	8.05e-07
Hlac_0608	20S proteasome A and B subunits CDS	627250	627981	732	reverse	3.70747	6.18e-136
Hlac_0609	conserved hypothetical protein CDS	628463	628636	174	reverse	1.15375	0.000230063
Hlac_0610	conserved hypothetical protein CDS	629023	629670	648	forward	0.997501	1.32e-25
Hlac_0611	asparagine synthase CDS	630011	631180	1170	reverse	1.50455	9.38e-31
Hlac_0612	PHP domain protein CDS	631186	631869	684	reverse	1.28051	7.51e-35
Hlac_0613	conserved hypothetical protein CDS	632410	632676	267	reverse	0.0509427	0.606454
Hlac_0614	Na+/H+ antiporter NhaC CDS	632673	634229	1557	reverse	-0.173844	0.0298444
Hlac_0615	Ribosomal S13S15 domain protein CDS	634729	635190	462	forward	1.36865	3.44e-38
Hlac_0616	putative exonuclease RecJ CDS	635303	636583	1281	forward	1.37045	5.97e-23
Hlac_0617	hypothetical protein CDS	636580	636894	315	forward	1.4855	2.18e-08
Hlac_0618	ribosomal protein S3Ae CDS	636891	637538	648	forward	2.45359	2.81e-27
Hlac_0619	GCN5-related N-acetyltransferase CDS	638007	638546	540	reverse	-0.538539	7.15e-09
Hlac_0620	RNA polymerase dimerisation CDS	638661	638939	279	forward	2.7682	4.76e-24
Hlac_0621	glycosyl transferase group 1 CDS	639073	640101	1029	forward	0.287966	0.000347377
Hlac_0622	conserved hypothetical protein CDS	640142	640462	321	reverse	0.649088	1.02e-06
Hlac_0623	replication factor A CDS	640651	641925	1275	forward	-0.216999	0.00615059
Hlac_0624	conserved hypothetical protein CDS	641922	643574	1653	forward	0.30796	6.44e-05
Hlac_0625	metallophosphoesterase CDS	643574	644392	819	forward	-0.077125	0.405232
Hlac_0626	Domain of unknown function DUF1917 CDS	644468	645043	576	forward	0.142499	0.121729
Hlac_0627	protein of unknown function DUF35 CDS	645096	645569	474	reverse	0.245567	0.012125
Hlac_0628	putative nonspecific lipid-transfer protein (sterol carrier protein) CDS	645566	646726	1161	reverse	-0.13844	0.075579
Hlac_0629	DNA mismatch repair protein MutL CDS	646790	649093	2304	reverse	-0.0433054	0.602796
Hlac_0630	binding-protein-dependent transport systems inner membrane component CDS	649693	650751	1059	reverse	-0.56303	3.12e-11
Hlac_0631	binding-protein-dependent transport systems inner membrane component CDS	650748	651743	996	reverse	-0.587815	3.38e-10
Hlac_0632	extracellular solute-binding protein family 1 CDS	651759	653063	1305	reverse	-0.465745	1.52e-05
Hlac_0633	ABC transporter related CDS	653366	654505	1140	forward	-0.309918	0.00292245
Hlac_0634	glutathione S-transferase CDS	654841	655872	1032	reverse	-0.23709	0.0065298
Hlac_0635	conserved hypothetical protein CDS	656168	656986	819	forward	1.1963	1.57e-18
Hlac_0636	FAD dependent oxidoreductase CDS	657048	658349	1302	forward	0.442569	1.24e-08
Hlac_0637	HSP20 type chaperone CDS	658377	658820	444	reverse	0.401283	2.07e-05
Hlac_0638	conserved hypothetical protein CDS	658824	658979	156	reverse	0.194484	0.20567
Hlac_0639	hypothetical protein CDS	659066	659497	432	reverse	-0.111736	0.272296
Hlac_0640	Radical SAM domain protein CDS	659592	661469	1878	forward	-0.107971	0.170973
Hlac_0641	beta-lactamase domain protein CDS	661474	662346	873	forward	0.53983	4.82e-09
Hlac_0642	Haloacid dehalogenase domain protein hydrolase CDS	662376	662996	621	reverse	1.79805	1.23e-47
Hlac_0643	conserved hypothetical protein CDS	663103	663585	483	reverse	0.879757	8.35e-19
Hlac_0644	conserved hypothetical protein CDS	663728	664573	846	forward	-0.0798493	0.309455
Hlac_0645	blue (type 1) copper domain protein CDS	664669	665313	645	forward	2.22634	5.23e-62
Hlac_0646	conserved hypothetical protein CDS	665310	665699	390	forward	1.44026	8.73e-43
Hlac_0647	Cytochrome b/b6 domain protein CDS	665707	666516	810	forward	0.91479	6.69e-20
Hlac_0648	menaquinol--cytochrome-c reductase (cytochrome bc complex) cytochrome b/c subunit CDS	666521	667309	789	forward	0.86383	4.96e-26
Hlac_0649	conserved hypothetical protein CDS	667355	667786	432	forward	0.55312	3.24e-08
Hlac_0650	conserved hypothetical protein CDS	667791	668069	279	forward	1.95975	1.71e-16
Hlac_0651	conserved hypothetical protein CDS	668350	668793	444	reverse	2.63279	6.95e-95
Hlac_0652	ATP-NAD/AcoX kinase CDS	668808	669602	795	reverse	0.166818	0.0549217
Hlac_0653	peptidase M28 CDS	669661	670977	1317	reverse	0.0796228	0.257412
Hlac_0654	protein of unknown function DUF420 CDS	671081	671743	663	reverse	1.12369	1.44e-31
Hlac_0655	3-dehydroquinate synthase CDS	671832	672884	1053	reverse	0.121117	0.0977704
Hlac_0656	Lysine exporter protein (LYSE/YGGA) CDS	672963	673670	708	reverse	0.444562	1.11e-07
Hlac_0657	iron (metal) dependent repressor, DtxR family CDS	673784	674428	645	reverse	0.225525	0.00493333
Hlac_0658	conserved hypothetical protein CDS	674495	675262	768	reverse	0.615574	2.65e-10
Hlac_0659	hypothetical protein CDS	675337	676077	741	forward	0.542463	1.03e-10
Hlac_0660	conserved hypothetical protein CDS	676074	676721	648	forward	-0.0847574	0.388811
Hlac_0661	arsenite-activated ATPase ArsA CDS	676742	677920	1179	reverse	-0.270644	0.00147692
Hlac_0662	hypothetical protein CDS	678042	678206	165	reverse	-0.796609	3.19e-11
Hlac_0663	PUA domain containing protein CDS	678850	679380	531	reverse	0.385948	0.000314953
Hlac_0664	transcriptional regulator protein-like protein CDS	679451	680698	1248	reverse	-0.516397	6.29e-07
Hlac_0665	acetaldehyde dehydrogenase (acetylating) NAD-dependent CDS	680816	682258	1443	forward	-0.190197	0.0197758
Hlac_0666	metal dependent phosphohydrolase CDS	682324	683259	936	reverse	-0.214844	0.00593471
Hlac_0667	dihydrodipicolinate synthase CDS	683674	684672	999	forward	0.204174	0.0135794
Hlac_0668	dihydrodipicolinate reductase CDS	684669	685460	792	forward	0.506559	6.7e-07
Hlac_0669	2,3,4,5-tetrahydropyridine-2-carboxylate N-succinyltransferase CDS	685518	686357	840	forward	0.584254	3.88e-09
Hlac_0670	diaminopimelate decarboxylase CDS	686354	687715	1362	forward	0.784402	5.29e-12
Hlac_0671	diaminopimelate epimerase CDS	687712	688641	930	forward	1.43515	1.23e-35
Hlac_0672	peptidase M20 CDS	688638	689861	1224	forward	0.890768	2.97e-16
Hlac_0673	protein of unknown function DUF88 CDS	689858	690355	498	reverse	0.461822	2.14e-07
Hlac_0674	extracellular solute-binding protein family 5 CDS	690468	692408	1941	forward	-0.51573	7.19e-07
Hlac_0675	binding-protein-dependent transport systems inner membrane component CDS	692448	693422	975	forward	-0.399871	1.58e-05
Hlac_0676	binding-protein-dependent transport systems inner membrane component CDS	693438	694622	1185	forward	-0.569934	3.31e-10
Hlac_0677	oligopeptide/dipeptide ABC transporter, ATPase subunit CDS	694622	695662	1041	forward	-0.565737	5e-08
Hlac_0678	oligopeptide/dipeptide ABC transporter, ATPase subunit CDS	695655	696992	1338	forward	-0.355473	9.73e-06
Hlac_0679	conserved hypothetical protein CDS	697019	697771	753	reverse	0.486279	8.5e-08
Hlac_0680	Cupin 2 conserved barrel domain protein CDS	697856	698176	321	reverse	0.357016	0.0228309
Hlac_0681	chaperone protein DnaJ CDS	698231	699391	1161	reverse	0.103931	0.156772
Hlac_0682	chaperone protein DnaK CDS	699445	701379	1935	reverse	0.859526	1.11e-16
Hlac_0683	triosephosphate isomerase CDS	701601	702245	645	reverse	1.53387	4.05e-38
Hlac_0684	putative sensor protein CDS	702348	703136	789	forward	0.150672	0.0630899
Hlac_0685	Disulphide bond formation protein DsbB CDS	703133	703552	420	forward	0.32636	0.00177139
Hlac_0686	transcriptional regulator, XRE family CDS	703630	704163	534	reverse	1.83718	6.02e-91
Hlac_0687	3-phosphoshikimate 1-carboxyvinyltransferase CDS	704332	705693	1362	forward	1.07494	8.59e-11
Hlac_0688	Protein of unknown function DUF1119 CDS	706102	707124	1023	reverse	0.455953	1.49e-06
Hlac_0689	Nitrilase/cyanide hydratase and apolipoprotein N-acyltransferase CDS	707733	708539	807	reverse	0.363256	3.28e-05
Hlac_0690	conserved hypothetical protein CDS	708536	708964	429	reverse	0.364331	0.000736075
Hlac_0691	conserved hypothetical protein CDS	709079	709306	228	reverse	0.773795	5.64e-08
Hlac_0692	conserved hypothetical protein CDS	709358	709540	183	reverse	-0.210188	0.123884
Hlac_0693	phosphate uptake regulator, PhoU CDS	709613	710644	1032	reverse	0.0243257	0.743643
Hlac_0694	response regulator receiver protein CDS	710831	711190	360	forward	-0.234483	0.0255781
Hlac_0695	conserved hypothetical protein CDS	711266	711673	408	reverse	-0.465356	4.83e-07
Hlac_0696	glycosyl transferase family 2 CDS	711794	712726	933	forward	-0.243679	0.0024762
Hlac_0697	protein of unknown function UPF0118 CDS	712812	713918	1107	forward	-0.471492	3.25e-07
Hlac_0698	Tubulin/FtsZ GTPase CDS	713984	715138	1155	forward	-0.0922516	0.20631
Hlac_0699	conserved hypothetical protein CDS	715213	715947	735	forward	-0.0489532	0.610926
Hlac_0700	phosphoribosylaminoimidazole carboxylase, ATPasesubunit CDS	716048	717211	1164	forward	-0.0421814	0.558947
Hlac_0701	YcfA family protein CDS	717230	717481	252	reverse	-0.247109	0.0437172
Hlac_0702	conserved hypothetical protein CDS	717483	717752	270	reverse	-0.614501	1.96e-07
Hlac_0703	phosphoribosylaminoimidazole carboxylase, catalytic subunit CDS	717921	718538	618	forward	-0.236929	0.00684006
Hlac_0704	NADH-ubiquinone/plastoquinone oxidoreductase chain 3 CDS	718685	719101	417	forward	2.24005	1.79e-67
Hlac_0705	NADH-quinone oxidoreductase, B subunit CDS	719101	719799	699	forward	1.7841	3.04e-80
Hlac_0706	NADH-ubiquinone oxidoreductase chain 49kDa CDS	719796	721460	1665	forward	-0.136458	0.0765703
Hlac_0707	respiratory-chain NADH dehydrogenase subunit 1 CDS	721460	722533	1074	forward	0.0595159	0.519062
Hlac_0708	NADH-quinone oxidoreductase, chain I CDS	722535	722996	462	forward	0.162806	0.0774265
Hlac_0709	NADH dehydrogenase subunit J CDS	723046	723312	267	forward	0.796007	1.67e-11
Hlac_0710	NADH dehydrogenase-like complex, subunit J2 CDS	723309	723668	360	forward	1.26252	2.65e-28
Hlac_0711	NADH-ubiquinone oxidoreductase chain 4L CDS	723665	723985	321	forward	1.04398	8.86e-21
Hlac_0712	proton-translocating NADH-quinone oxidoreductase, chain L CDS	723987	726029	2043	forward	0.254266	0.00249545
Hlac_0713	proton-translocating NADH-quinone oxidoreductase, chain M CDS	726029	727558	1530	forward	0.397721	6.48e-06
Hlac_0714	proton-translocating NADH-quinone oxidoreductase, chain N CDS	727551	729062	1512	forward	1.50241	1.13e-23
Hlac_0715	hypothetical protein CDS	729158	729481	324	forward	2.2231	1.04e-57
Hlac_0716	H/ACA RNA-protein complex component Gar1 CDS	729483	729710	228	reverse	2.3074	8.36e-26
Hlac_0717	Ribonucleoprotein complex SRP, Srp19 component CDS	729713	729991	279	reverse	1.76662	4.81e-45
Hlac_0718	PAS/PAC sensor signal transduction histidine kinase CDS	730092	732041	1950	reverse	-0.215462	0.00327232
Hlac_0719	alanyl-tRNA synthetase CDS	732162	734942	2781	forward	0.0674159	0.371304
Hlac_0720	alpha/beta hydrolase fold protein CDS	734963	735769	807	forward	0.726475	3.42e-09
Hlac_0721	glutamine amidotransferase class-I CDS	735868	736584	717	forward	0.956221	1.16e-20
Hlac_0722	PilT protein domain protein CDS	736694	738595	1902	forward	0.0651361	0.34711
Hlac_0723	2-methylcitrate synthase/citrate synthase II CDS	738785	739933	1149	forward	0.566117	9.01e-08
Hlac_0724	peptidase M42 family protein CDS	739979	741031	1053	reverse	0.089476	0.206382
Hlac_0725	Hypothetical protein MTH865 CDS	741172	741429	258	forward	0.812269	5.63e-08
Hlac_0726	heat shock protein DnaJ domain protein CDS	741510	742289	780	forward	1.15551	2.87e-26
Hlac_0727	hypothetical protein CDS	742417	742620	204	forward	-0.344205	0.016901
Hlac_0728	protein of unknown function DUF59 CDS	742644	743444	801	reverse	-0.446863	4.77e-06
Hlac_0729	amidohydrolase 2 CDS	743444	744505	1062	reverse	-0.577066	2.66e-12
Hlac_0730	Alcohol dehydrogenase GroES domain protein CDS	744693	745733	1041	forward	-0.389543	4.02e-06
Hlac_0731	dehydrogenase E1 component CDS	745802	746950	1149	forward	0.320418	2.96e-05
Hlac_0732	amine oxidase CDS	746976	748289	1314	reverse	-0.0730905	0.32436
Hlac_0733	protein of unknown function Met10 CDS	748409	749398	990	forward	-0.0579935	0.423429
Hlac_0734	conserved hypothetical protein CDS	749526	749771	246	forward	0.293165	0.0803491
Hlac_0735	conserved hypothetical protein CDS	749758	750144	387	forward	0.383108	0.000742049
Hlac_0736	hypothetical protein CDS	750926	751066	141	forward	0.856013	1.59e-08
Hlac_0738	hypothetical protein CDS	751252	751764	513	forward	-0.214023	0.0281416
Hlac_0740	MCM family protein CDS	751915	754068	2154	forward	-0.567736	6.39e-10
Hlac_0741	hypothetical protein CDS	754071	754523	453	forward	-0.552063	3.13e-06
Hlac_0742	hypothetical protein CDS	754520	754795	276	forward	-0.654186	1.72e-08
Hlac_0743	hypothetical protein CDS	754792	754998	207	forward	-0.658393	2.6e-10
Hlac_0744	hypothetical protein CDS	754988	755203	216	forward	-0.717938	3.88e-11
Hlac_0745	hypothetical protein CDS	755200	755460	261	forward	-0.711183	3.23e-10
Hlac_0746	hypothetical protein CDS	755605	756090	486	forward	-0.431249	2.67e-05
Hlac_0747	hypothetical protein CDS	756087	756266	180	forward	-0.120182	0.222647
Hlac_0748	hypothetical protein CDS	756755	757066	312	forward	-0.563263	1.51e-05
Hlac_0749	hypothetical protein CDS	757066	757227	162	forward	-0.590982	6.73e-05
Hlac_0750	hypothetical protein CDS	757296	757685	390	forward	-0.446833	0.000946176
Hlac_0751	hypothetical protein CDS	757682	758020	339	forward	-0.47889	0.00010008
Hlac_0752	hypothetical protein CDS	758017	758412	396	forward	-0.548979	2.02e-05
Hlac_0753	hypothetical protein CDS	758501	759301	801	forward	-0.515566	2e-07
Hlac_0754	hypothetical protein CDS	759298	759921	624	forward	-0.609541	5.64e-09
Hlac_0755	hypothetical protein CDS	759925	761565	1641	forward	-0.588649	6.09e-10
Hlac_0756	hypothetical protein CDS	761592	763316	1725	forward	-0.595222	7.45e-12
Hlac_0757	hypothetical protein CDS	763313	763729	417	forward	-0.597705	0.000187636
Hlac_0758	hypothetical protein CDS	763732	764424	693	forward	-0.624289	1.24e-07
Hlac_0759	hypothetical protein CDS	764530	765537	1008	forward	-0.643197	4.08e-09
Hlac_0760	hypothetical protein CDS	765558	766766	1209	forward	-0.669561	1.68e-10
Hlac_0761	hypothetical protein CDS	766773	766988	216	forward	-0.780824	1.77e-06
Hlac_0762	hypothetical protein CDS	766996	767907	912	forward	-0.510705	2.91e-08
Hlac_0763	hypothetical protein CDS	767914	768624	711	forward	-0.65826	1.22e-06
Hlac_0764	hypothetical protein CDS	768621	768917	297	forward	-0.65331	7.24e-05
Hlac_0765	hypothetical protein CDS	768917	769369	453	forward	-0.729877	1.74e-12
Hlac_0766	hypothetical protein CDS	769366	769884	519	forward	-0.560303	1.44e-05
Hlac_0767	hypothetical protein CDS	769922	770839	918	forward	-0.618748	9.86e-09
Hlac_0768	hypothetical protein CDS	770839	771351	513	forward	-0.528053	7.74e-07
Hlac_0769	hypothetical protein CDS	771452	772588	1137	forward	-0.679625	1e-12
Hlac_0770	hypothetical protein CDS	772606	772908	303	forward	-0.646568	1.06e-07
Hlac_0771	hypothetical protein CDS	772952	773620	669	forward	-0.568552	1.15e-07
Hlac_0772	hypothetical protein CDS	773624	774811	1188	forward	-0.559801	6.64e-09
Hlac_0773	Fibronectin type III domain protein CDS	774812	776476	1665	forward	-0.544107	2.42e-11
Hlac_0774	hypothetical protein CDS	776476	779244	2769	forward	-0.606488	5.04e-09
Hlac_0775	hypothetical protein CDS	779268	779675	408	forward	-0.750593	1.77e-10
Hlac_0776	conserved hypothetical protein CDS	780099	781208	1110	reverse	-0.143813	0.0405696
Hlac_0777	prolyl-tRNA synthetase CDS	781313	782788	1476	reverse	0.193753	0.0102325
Hlac_0778	NUDIX hydrolase CDS	782972	783574	603	forward	0.29096	0.000542259
Hlac_0779	GTPase of unknown function domain protein CDS	783697	784884	1188	forward	-0.317071	0.000241321
Hlac_0780	amidohydrolase 2 CDS	785118	785948	831	forward	-0.353936	4.24e-06
Hlac_0781	Protein of unknown function DUF371 CDS	785989	786495	507	forward	0.403606	8.68e-06
Hlac_0782	small GTP-binding protein CDS	786749	787864	1116	reverse	0.456131	1.71e-08
Hlac_0783	conserved hypothetical protein CDS	788057	788257	201	forward	1.41277	1.36e-41
Hlac_0784	conserved hypothetical protein CDS	788389	788841	453	reverse	2.11876	5.62e-73
Hlac_0785	cytochrome c oxidase, subunit II CDS	789058	789834	777	forward	0.904591	2.17e-27
Hlac_0786	cytochrome c oxidase subunit I CDS	789831	792329	2499	forward	0.62136	1.36e-12
Hlac_0787	conserved hypothetical protein CDS	792378	792881	504	reverse	-0.202252	0.0262124
Hlac_0789	NAD-dependent epimerase/dehydratase CDS	793202	794194	993	forward	0.865286	2.75e-24
Hlac_0790	GCN5-related N-acetyltransferase CDS	794210	794959	750	reverse	0.192438	0.0397781
Hlac_0791	conserved hypothetical protein CDS	795077	795352	276	reverse	1.16595	0.0004751
Hlac_0792	conserved hypothetical protein CDS	795573	796091	519	forward	2.44788	5.14e-63
Hlac_0793	halocyanin domain protein CDS	796189	796806	618	reverse	3.55464	3.23e-162
Hlac_0794	hypothetical protein CDS	796941	797540	600	forward	1.06024	2.5e-16
Hlac_0795	conserved hypothetical protein CDS	797735	798088	354	reverse	2.83025	7.45e-22
Hlac_0796	protein of unknown function DUF833 CDS	798145	798978	834	reverse	-0.0255569	0.746222
Hlac_0797	Alcohol dehydrogenase GroES domain protein CDS	799084	800154	1071	forward	0.565925	8.06e-10
Hlac_0798	phosphoribosyltransferase CDS	800141	800776	636	forward	0.640319	9.6e-12
Hlac_0799	glutaredoxin-like protein CDS	800915	801259	345	forward	1.16797	4.37e-38
Hlac_0800	conserved hypothetical protein CDS	801475	802044	570	forward	1.67785	6.16e-60
Hlac_0801	ATP binding protein CDS	802173	802889	717	forward	0.279053	0.00213735
Hlac_0802	Glu/Leu/Phe/Val dehydrogenase CDS	802913	804166	1254	reverse	0.448605	8.9e-09
Hlac_0803	HpcH/HpaI aldolase CDS	804234	805115	882	reverse	-0.239361	0.00238808
Hlac_0804	MaoC domain protein dehydratase CDS	805254	805724	471	forward	0.00163234	0.986289
Hlac_0805	adenylyl cyclase CyaB CDS	805758	806360	603	reverse	0.0205375	0.850776
Hlac_0806	peptidylprolyl isomerase FKBP-type CDS	806515	807438	924	forward	2.08256	1.27e-60
Hlac_0807	hypothetical protein CDS	807522	807788	267	forward	0.416307	0.000471457
Hlac_0808	KaiC-like transcriptional regulator CDS	807816	808457	642	reverse	0.170066	0.0459081
Hlac_0809	cell division inhibitor MinD-like (ATPase involved in chromosome partitioning) CDS	808606	809280	675	reverse	0.00688356	0.940541
Hlac_0810	protein of unknown function DUF964 CDS	809359	809751	393	reverse	3.19308	3.74e-104
Hlac_0811	phospholipase/Carboxylesterase CDS	809860	810522	663	reverse	-0.269806	0.00885034
Hlac_0812	conserved hypothetical protein CDS	810671	811372	702	forward	-0.681613	3.22e-12
Hlac_0813	diphthamide biosynthesis protein CDS	811472	812515	1044	forward	-0.0494786	0.484598
Hlac_0814	conserved hypothetical protein CDS	812590	813030	441	reverse	-0.461293	9.75e-05
Hlac_0815	HAD-superfamily hydrolase, subfamily IA, variant1 CDS	813123	813779	657	forward	1.37198	2.36e-50
Hlac_0816	helicase c2 CDS	813869	816232	2364	forward	-0.135453	0.0814089
Hlac_0817	hypothetical protein CDS	816378	816530	153	forward	-0.0639951	0.694837
Hlac_0818	Translation initiation factor IF2/IF5 CDS	816659	817270	612	reverse	2.09808	4.84e-72
Hlac_0819	hypothetical protein CDS	817581	817817	237	reverse	0.0823358	0.351551
Hlac_0820	AMP-dependent synthetase and ligase CDS	817935	819551	1617	forward	-0.411644	2.24e-08
Hlac_0821	signal recognition particle-docking protein FtsY CDS	819598	820713	1116	reverse	0.684639	5.61e-11
Hlac_0822	prefoldin, alpha subunit CDS	820723	821181	459	reverse	1.42651	5.32e-47
Hlac_0823	Ribosomal LX protein CDS	821178	821354	177	reverse	-0.114158	0.461652
Hlac_0824	hypothetical protein CDS	821508	821702	195	reverse	-0.418787	0.000838169
Hlac_0825	ABC-type multidrug transport system ATPase component-like protein CDS	821695	821961	267	reverse	-0.344204	0.00414744
Hlac_0826	translation initiation factor eIF-6 CDS	822065	822730	666	reverse	1.95356	2.86e-62
Hlac_0827	Ribosomal protein L31e CDS	822732	823010	279	reverse	3.0201	2.44e-131
Hlac_0828	Ribosomal protein L39e CDS	823011	823163	153	reverse	1.42224	3.16e-19
Hlac_0829	peptidase M20 CDS	823260	824378	1119	reverse	0.670396	1.98e-09
Hlac_0830	peptide methionine sulfoxide reductase CDS	824862	825398	537	forward	0.199807	0.0129407
Hlac_0831	6,7-dimethyl-8-ribityllumazine synthase CDS	825733	826137	405	forward	1.25988	1.84e-16
Hlac_0832	aminotransferase class I and II CDS	826167	827321	1155	forward	0.850063	1.72e-18
Hlac_0833	UspA domain protein CDS	827390	827899	510	forward	-0.373513	0.000219366
Hlac_0834	glutamyl-tRNA(Gln) amidotransferase, C subunit CDS	828065	828400	336	forward	0.539358	4.91e-05
Hlac_0835	glutamyl-tRNA(Gln) amidotransferase, A subunit CDS	828400	829704	1305	forward	0.420753	5.97e-08
Hlac_0836	conserved hypothetical protein CDS	829701	830207	507	forward	0.0877734	0.389409
Hlac_0837	phosphopantothenoylcysteine decarboxylase/phosphopantothenate/cysteine ligase CDS	830286	831455	1170	forward	-0.129006	0.126348
Hlac_0838	cation antiporter CDS	831612	832877	1266	forward	0.421418	8.87e-05
Hlac_0839	multiple resistance and pH regulation protein F CDS	832874	833179	306	forward	-0.14738	0.226516
Hlac_0840	monovalent cation/proton antiporter, MnhG/PhaG subunit CDS	833179	833505	327	forward	-0.199573	0.0932348
Hlac_0841	pH adaptation potassium efflux system protein B1(sodium-potassium/hydrogen antiporter subunit B1) CDS	833502	834101	600	forward	0.00644479	0.946355
Hlac_0842	Na+/H+ antiporter MnhB subunit-related protein CDS	834098	834793	696	forward	0.0389256	0.640817
Hlac_0843	NADH-ubiquinone oxidoreductase chain 4L CDS	834790	835284	495	forward	0.162899	0.127435
Hlac_0844	NADH/Ubiquinone/plastoquinone (complex I) CDS	835277	836923	1647	forward	-0.155881	0.0365263
Hlac_0845	NADH/Ubiquinone/plastoquinone (complex I) CDS	836920	839016	2097	forward	-0.106094	0.172509
Hlac_0846	NADH/Ubiquinone/plastoquinone (complex I) CDS	839013	840800	1788	forward	-0.0365127	0.653455
Hlac_0847	ASPIC/UnbV domain protein CDS	840927	842375	1449	forward	1.20061	5.74e-20
Hlac_0848	conserved hypothetical protein CDS	842443	842643	201	forward	0.210106	0.0954369
Hlac_0849	Shwachman-Bodian-Diamond syndrome protein CDS	842727	843452	726	forward	-0.139002	0.0766849
Hlac_0850	YbaK/prolyl-tRNA synthetase associated region CDS	843550	844080	531	forward	0.0577734	0.606304
Hlac_0851	periplasmic solute binding protein CDS	844205	845218	1014	forward	-0.287694	0.000585086
Hlac_0852	ABC transporter related CDS	845316	846056	741	forward	1.35032	8.57e-25
Hlac_0853	ABC-3 protein CDS	846056	847114	1059	forward	0.0321418	0.696016
Hlac_0854	conserved hypothetical protein CDS	847206	847490	285	forward	3.0726	1.08e-28
Hlac_0855	conserved hypothetical protein CDS	847584	848018	435	forward	1.5466	7.61e-29
Hlac_0857	thioesterase superfamily protein CDS	848586	849068	483	reverse	0.632615	3.8e-09
Hlac_0858	protein of unknown function DUF151 CDS	849125	849577	453	reverse	0.51902	2.99e-05
Hlac_0859	putative transcriptional regulator, ArsR family CDS	849666	850370	705	reverse	-0.110216	0.24342
Hlac_0860	TraB determinant protein CDS	850479	852290	1812	forward	0.118749	0.12114
Hlac_0861	peptidase M50 CDS	852340	853008	669	forward	0.751072	1.92e-12
Hlac_0862	phosphoribosylformylglycinamidine cyclo-ligase CDS	853107	854138	1032	forward	0.566082	7.33e-07
Hlac_0863	conserved hypothetical protein CDS	854638	854934	297	reverse	-0.0981548	0.390219
Hlac_0864	nitrite and sulphite reductase 4Fe-4S region CDS	854937	856706	1770	reverse	-0.189846	0.0309571
Hlac_0865	conserved hypothetical protein CDS	856799	857104	306	reverse	0.558453	7.82e-09
Hlac_0866	hypothetical protein CDS	857280	857450	171	forward	-0.300626	0.0293858
Hlac_0867	conserved hypothetical protein CDS	857447	857644	198	forward	0.654256	1.43e-07
Hlac_0868	transcriptional regulator, XRE family CDS	857705	858244	540	reverse	0.607968	1.8e-13
Hlac_0869	Protein of unknown function DUF555 CDS	858342	858716	375	reverse	3.63437	1.27e-114
Hlac_0870	isocitrate/isopropylmalate dehydrogenase CDS	858832	859830	999	reverse	-0.19782	0.0298355
Hlac_0871	3-isopropylmalate dehydratase, small subunit CDS	859827	860480	654	reverse	-0.429555	0.000710766
Hlac_0872	3-isopropylmalate dehydratase, large subunit CDS	860477	861898	1422	reverse	-0.383205	5.22e-05
Hlac_0873	ketol-acid reductoisomerase CDS	861969	863024	1056	reverse	-0.152864	0.0606913
Hlac_0874	acetolactate synthase, small subunit CDS	863047	863766	720	reverse	-0.446505	1.83e-05
Hlac_0875	acetolactate synthase, large subunit, biosynthetic type CDS	863763	865589	1827	reverse	0.681997	2.16e-11
Hlac_0876	pyruvate carboxyltransferase CDS	865957	867120	1164	reverse	-0.0589631	0.483121
Hlac_0877	conserved hypothetical protein CDS	867426	868985	1560	reverse	-0.396832	6.49e-08
Hlac_0878	DNA ligase I, ATP-dependent Dnl1 CDS	869148	870932	1785	forward	-0.221643	0.00303085
Hlac_0879	conserved hypothetical protein CDS	870982	871716	735	forward	0.725176	1.19e-11
Hlac_0880	periplasmic binding protein CDS	871770	872927	1158	reverse	-0.102765	0.153269
Hlac_0881	transport system permease protein CDS	872990	874132	1143	forward	-0.31187	7.25e-05
Hlac_0882	ABC transporter related CDS	874129	875403	1275	forward	0.390059	1.09e-05
Hlac_0883	hypothetical protein CDS	875832	876245	414	reverse	1.29598	7.82e-34
Hlac_0884	conserved hypothetical protein CDS	876402	876860	459	forward	0.0593178	0.537702
Hlac_0885	aldo/keto reductase CDS	876890	877915	1026	reverse	-0.250687	0.00116707
Hlac_0886	conserved hypothetical protein CDS	878020	878487	468	forward	-0.447403	0.000257568
Hlac_0887	isoleucyl-tRNA synthetase CDS	878566	881718	3153	forward	0.129696	0.0990903
Hlac_0888	GCN5-related N-acetyltransferase CDS	881889	882425	537	forward	0.969322	1.54e-18
Hlac_0889	transcriptional regulator, AsnC family CDS	882473	882901	429	reverse	0.986459	5.24e-19
Hlac_0890	pyruvate ferredoxin/flavodoxin oxidoreductase, beta subunit CDS	883008	883946	939	reverse	0.520237	2.83e-09
Hlac_0891	pyruvate flavodoxin/ferredoxin oxidoreductase domain protein CDS	883950	885845	1896	reverse	1.20826	1.96e-38
Hlac_0892	diphthine synthase CDS	886017	886814	798	forward	0.662475	1.38e-11
Hlac_0893	putative signal transduction protein with CBS domains CDS	886865	887251	387	forward	0.268416	0.0151415
Hlac_0894	hypothetical protein CDS	887298	887525	228	reverse	0.283319	0.0197246
Hlac_0895	hypothetical protein CDS	887515	887772	258	reverse	-0.0352884	0.782525
Hlac_0896	putative signal transduction protein with CBS domains CDS	887920	888294	375	forward	1.41811	2.19e-26
Hlac_0897	MgtC/SapB transporter CDS	888327	889574	1248	reverse	-0.119608	0.0953792
Hlac_0898	conserved hypothetical protein CDS	889755	890717	963	reverse	0.716917	7.23e-20
Hlac_0899	NusG antitermination factor CDS	890810	891262	453	reverse	3.26439	9.97e-122
Hlac_0900	protein translocase SEC61 complex, gamma subunit CDS	891262	891438	177	reverse	1.06316	6.14e-13
Hlac_0901	cell division protein FtsZ CDS	891568	892728	1161	reverse	1.00507	7.4e-22
Hlac_0902	Protein of unknown function DUF516 CDS	892898	894379	1482	reverse	-0.155688	0.0836502
Hlac_0903	Na+/Ca+ antiporter, CaCA family CDS	894827	895777	951	reverse	0.350332	2.31e-05
Hlac_0904	conserved hypothetical protein CDS	895881	896075	195	reverse	0.454432	6.56e-05
Hlac_0905	phenazine biosynthesis protein PhzF family CDS	896175	897122	948	reverse	-0.483839	1.96e-07
Hlac_0906	type I phosphodiesterase/nucleotide pyrophosphatase CDS	897291	898640	1350	forward	-0.0103712	0.890561
Hlac_0907	conserved hypothetical protein CDS	898653	899231	579	forward	0.280237	0.00165504
Hlac_0908	conserved hypothetical protein CDS	899283	900050	768	reverse	-0.12508	0.121487
Hlac_0909	hypothetical protein CDS	900234	900902	669	forward	0.776101	1.14e-22
Hlac_0910	hypothetical protein CDS	902834	904240	1407	forward	-0.412814	0.00055631
Hlac_0911	hypothetical protein CDS	904240	904479	240	forward	-0.118879	0.257906
Hlac_0912	ferredoxin-dependent glutamate synthase CDS	904780	909483	4704	forward	-0.313505	0.000937814
Hlac_0913	ABC transporter related CDS	909534	911570	2037	reverse	-0.425209	7.15e-08
Hlac_0914	cyclase/dehydrase CDS	912073	912648	576	forward	1.08951	3.58e-39
Hlac_0915	Creatininase CDS	913332	914156	825	reverse	-0.215217	0.00448831
Hlac_0916	hypothetical protein CDS	914334	914666	333	reverse	-0.0826152	0.389264
Hlac_0917	hypothetical protein CDS	915137	915286	150	reverse	-0.0245463	0.843338
Hlac_0918	hypothetical protein CDS	915335	915775	441	reverse	0.123297	0.237531
Hlac_0919	GAF sensor signal transduction histidine kinase CDS	916069	917283	1215	forward	0.271743	0.000130894
Hlac_0920	multi-sensor signal transduction histidine kinase CDS	917584	919551	1968	reverse	-0.463137	4.64e-08
Hlac_0921	transposase IS4 family protein CDS	919624	920622	999	reverse	0.278154	0.00151016
Hlac_0922	hypothetical protein CDS	921247	921384	138	forward	-0.699012	1.02e-09
Hlac_0923	transposase CDS	921690	922226	537	reverse	-0.359162	5.64e-05
Hlac_0924	adenylosuccinate lyase CDS	922301	923761	1461	reverse	-0.0219092	0.749418
Hlac_0925	phosphoribosylglycinamide formyltransferase CDS	923929	925536	1608	forward	0.303025	5.2e-05
Hlac_0926	FAD dependent oxidoreductase CDS	925574	926809	1236	reverse	0.180645	0.0119976
Hlac_0927	pyruvate ferredoxin/flavodoxin oxidoreductase, beta subunit CDS	927011	927874	864	reverse	1.69131	3.58e-56
Hlac_0928	pyruvate flavodoxin/ferredoxin oxidoreductase domain protein CDS	927878	929635	1758	reverse	0.89273	2.89e-28
Hlac_0929	Oxidoreductase FAD-binding domain protein CDS	929971	930615	645	forward	1.4234	2.66e-27
Hlac_0930	aminotransferase class I and II CDS	930980	932083	1104	reverse	0.0627772	0.450519
Hlac_0931	membrane-bound metal-dependent hydrolase CDS	932248	932751	504	forward	0.320222	0.0107291
Hlac_0932	conserved hypothetical protein CDS	932785	933543	759	reverse	0.199308	0.0130824
Hlac_0933	conserved hypothetical protein CDS	933743	934039	297	forward	0.984415	1.56e-20
Hlac_0934	arginase CDS	934055	934960	906	reverse	0.458553	1.3e-08
Hlac_0935	hypothetical protein CDS	935059	935274	216	forward	0.185251	0.234333
Hlac_0936	Protein of unknown function DUF293 CDS	935342	935875	534	forward	1.49055	2.05e-65
Hlac_0937	FAD-dependent pyridine nucleotide-disulphide oxidoreductase CDS	936056	937237	1182	reverse	1.5106	3.98e-46
Hlac_0938	purine or other phosphorylase family 1 CDS	937343	938170	828	reverse	0.551985	1.07e-11
Hlac_0939	cytidine deaminase CDS	938238	938639	402	reverse	-0.0651218	0.524128
Hlac_0940	protein of unknown function UPF0118 CDS	938748	939785	1038	reverse	-0.240169	0.00230175
Hlac_0941	GCN5-related N-acetyltransferase CDS	939886	940476	591	reverse	1.13015	4.42e-34
Hlac_0942	Pyridoxal-5'-phosphate-dependent protein beta subunit CDS	940540	941766	1227	reverse	1.22259	3.75e-22
Hlac_0943	RNAse P, Rpr2/Rpp21 subunit CDS	941981	942259	279	reverse	0.665203	3.66e-11
Hlac_0944	protein of unknown function DUF343 CDS	942396	942590	195	forward	0.0985867	0.477128
Hlac_0945	conserved hypothetical protein CDS	942652	943233	582	forward	1.25962	6.15e-32
Hlac_0946	conserved hypothetical protein CDS	943314	943502	189	forward	1.14269	8.18e-17
Hlac_0947	Protein of unknown function DUF54 CDS	943524	944048	525	forward	1.86031	1.68e-80
Hlac_0948	FAD-dependent pyridine nucleotide-disulphide oxidoreductase CDS	944129	945565	1437	forward	0.558757	1.05e-10
Hlac_0949	hypothetical protein CDS	945575	946072	498	reverse	1.06772	3.42e-19
Hlac_0950	cytidyltransferase-related domain protein CDS	946069	946563	495	reverse	1.21557	1.46e-29
Hlac_0951	transcriptional regulator, TrmB CDS	946624	947247	624	reverse	0.621375	3.17e-14
Hlac_0952	glutamate--cysteine ligase GCS2 CDS	947327	948406	1080	reverse	0.983222	1.92e-22
Hlac_0953	DoxX family protein CDS	948766	949323	558	reverse	4.1311	1.99e-75
Hlac_0954	endonuclease III CDS	949458	950141	684	reverse	-0.239669	0.00315877
Hlac_0955	conserved hypothetical protein CDS	950340	950705	366	forward	-0.195822	0.0415315
Hlac_0956	Cupin 2 conserved barrel domain protein CDS	950833	951375	543	forward	-0.376175	0.000299023
Hlac_0957	conserved hypothetical protein CDS	951436	951711	276	forward	-0.0176942	0.845203
Hlac_0958	ThiJ/PfpI domain protein CDS	951821	952498	678	reverse	2.36822	1.96e-82
Hlac_0959	Protein of unknown function DUF357 CDS	952599	952883	285	reverse	0.126538	0.195575
Hlac_0960	RNase P subunit p30 CDS	952963	953685	723	forward	0.104064	0.253014
Hlac_0961	Methyltransferase type 11 CDS	953669	954322	654	forward	0.0979972	0.301438
Hlac_0962	Ribonuclease P-related CDS	954329	954808	480	forward	-0.113043	0.28829
Hlac_0963	20S proteasome A and B subunits CDS	954813	955616	804	forward	2.67695	2.9e-64
Hlac_0964	short-chain dehydrogenase/reductase SDR CDS	955693	956613	921	forward	0.726948	1.83e-15
Hlac_0965	conserved hypothetical protein CDS	956642	957184	543	reverse	0.0784377	0.391292
Hlac_0966	beta-lactamase domain protein CDS	957380	959305	1926	forward	0.458066	2.44e-06
Hlac_0967	methylglyoxal synthase CDS	959405	959776	372	forward	-0.054657	0.543274
Hlac_0968	hypothetical protein CDS	959875	960411	537	forward	-0.130373	0.201051
Hlac_0969	hypothetical protein CDS	960426	960989	564	reverse	-0.0423268	0.665441
Hlac_0970	Transcription factor TFIIS CDS	961061	961387	327	reverse	1.76709	1.3e-49
Hlac_0971	Threonyl/alanyl tRNA synthetase SAD CDS	961462	962343	882	reverse	-0.609213	7.69e-12
Hlac_0972	hypothetical protein CDS	962406	963215	810	reverse	-0.48765	1.05e-06
Hlac_0973	conserved hypothetical protein CDS	963212	963721	510	reverse	-0.540447	8.8e-07
Hlac_0974	hypothetical protein CDS	963714	964697	984	reverse	-0.478933	2.41e-07
Hlac_0975	conserved hypothetical protein CDS	964685	965332	648	reverse	-0.562519	3.85e-07
Hlac_0976	conserved hypothetical protein CDS	965335	965874	540	reverse	-0.446558	1.36e-05
Hlac_0977	type II secretion system protein CDS	965864	967906	2043	reverse	-0.401047	3.16e-06
Hlac_0978	type II secretion system protein E CDS	967934	971701	3768	reverse	-0.310444	0.000508543
Hlac_0979	small multidrug resistance protein CDS	971893	972216	324	reverse	-0.0356229	0.71782
Hlac_0980	protein of unknown function UPF0126 CDS	972359	972967	609	forward	0.424459	7.33e-06
Hlac_0981	hypothetical protein CDS	973020	973721	702	forward	0.220274	0.00520583
Hlac_0983	protein of unknown function DUF839 CDS	975003	976883	1881	reverse	-0.458282	2.32e-08
Hlac_0984	hypothetical protein CDS	977189	977449	261	forward	-0.563108	1.85e-06
Hlac_0985	hypothetical protein CDS	977446	977667	222	forward	-0.562947	1.36e-05
Hlac_0986	hypothetical protein CDS	977661	978182	522	forward	-0.532616	2.11e-07
Hlac_0987	MscS Mechanosensitive ion channel CDS	978271	978987	717	forward	-0.548212	6.03e-07
Hlac_0988	twin-arginine translocation protein, TatA/E family subunit CDS	979311	979595	285	reverse	3.09584	2.86e-124
Hlac_0989	alkyl hydroperoxide reductase/ Thiol specific antioxidant/ Mal allergen CDS	979787	980257	471	forward	2.51657	4.8e-84
Hlac_0990	AMP-dependent synthetase and ligase CDS	980644	982656	2013	reverse	-0.408692	4.29e-07
Hlac_0991	hypothetical protein CDS	982708	983091	384	reverse	-0.590387	2.67e-08
Hlac_0992	hypothetical protein CDS	983052	983246	195	reverse	-0.602727	0.00437331
Hlac_0993	hypothetical protein CDS	983281	984399	1119	reverse	-0.459277	2.64e-06
Hlac_0994	DNA gyrase, A subunit CDS	984671	987154	2484	reverse	-0.29565	0.000221902
Hlac_0995	DNA gyrase, B subunit CDS	987151	989088	1938	reverse	0.0132934	0.869854
Hlac_0996	conserved hypothetical protein CDS	989197	990078	882	reverse	-0.272635	0.000532283
Hlac_0997	iron-containing alcohol dehydrogenase CDS	990229	991440	1212	forward	-0.448899	4.01e-07
Hlac_0998	MATE efflux family protein CDS	991735	993237	1503	reverse	1.22674	5.45e-22
Hlac_0999	protein of unknown function DUF6 transmembrane CDS	993369	993800	432	reverse	0.730149	7.34e-14
Hlac_1000	histidine kinase CDS	993873	995621	1749	reverse	0.225288	0.00530734
Hlac_1001	hypothetical protein CDS	995708	996811	1104	reverse	-0.245841	0.016361
Hlac_1002	Glyoxalase/bleomycin resistance protein/dioxygenase CDS	997006	997773	768	forward	0.281577	0.00115325
Hlac_1003	pyridoxamine 5'-phosphate oxidase-related FMN-binding CDS	997805	998266	462	reverse	0.350749	0.0003224
Hlac_1004	multi-sensor signal transduction histidine kinase CDS	999136	1001901	2766	reverse	-0.467735	3.7e-07
Hlac_1005	protein of unknown function DUF35 CDS	1002035	1002436	402	reverse	0.25322	0.0363131
Hlac_1006	Thiolase CDS	1002433	1003599	1167	reverse	0.0461984	0.574412
Hlac_1007	protein of unknown function DUF75 CDS	1003675	1004427	753	reverse	1.77401	6.03e-46
Hlac_1008	RNA-binding protein Nop10p CDS	1004509	1004691	183	reverse	1.81683	8.22e-36
Hlac_1009	translation initiation factor 2, alpha subunit CDS	1004734	1005534	801	reverse	2.70291	1.17e-69
Hlac_1010	Ribosomal protein S27E CDS	1005553	1005726	174	reverse	4.03486	5.32e-183
Hlac_1011	Ribosomal protein L44E CDS	1005729	1006010	282	reverse	3.0966	1.4e-108
Hlac_1012	cyclase family protein CDS	1006094	1006768	675	reverse	0.348821	0.000413425
Hlac_1013	methylmalonyl-CoA epimerase CDS	1006829	1007215	387	reverse	0.445841	0.000308419
Hlac_1014	formate/nitrite transporter CDS	1007302	1008141	840	forward	0.0519497	0.498216
Hlac_1015	protein of unknown function DUF74 CDS	1008234	1008548	315	forward	0.2059	0.0603221
Hlac_1016	methylmalonyl-CoA mutase, large subunit CDS	1008559	1010235	1677	reverse	-0.393544	2.95e-06
Hlac_1017	O-methyltransferase family 3 CDS	1010369	1011034	666	forward	-0.294326	0.000212719
Hlac_1018	HAD-superfamily hydrolase, subfamily IA, variant1 CDS	1011084	1011737	654	reverse	-0.501786	3.11e-07
Hlac_1019	phosphodiesterase, MJ0936 family CDS	1011853	1012524	672	forward	-0.186392	0.0305795
Hlac_1020	hypothetical protein CDS	1012561	1012878	318	reverse	-0.256554	0.00869422
Hlac_1021	FAD-dependent pyridine nucleotide-disulphide oxidoreductase CDS	1013044	1014120	1077	forward	0.589549	1.14e-11
Hlac_1022	short-chain dehydrogenase/reductase SDR CDS	1014232	1015005	774	forward	-0.405804	0.00019436
Hlac_1023	putative transcriptional regulator, AsnC family CDS	1015303	1015707	405	forward	0.0988707	0.296374
Hlac_1024	transposase IS4 family protein CDS	1015853	1017025	1173	forward	0.576699	2.53e-13
Hlac_1025	hypothetical protein CDS	1017252	1017563	312	forward	-0.445519	9.42e-07
Hlac_1026	conserved hypothetical protein CDS	1017899	1018138	240	forward	0.253248	0.0776581
Hlac_1027	DoxX family protein CDS	1018784	1019308	525	forward	2.64401	4.63e-107
Hlac_1028	conserved hypothetical protein CDS	1019322	1019606	285	forward	1.72961	1.09e-65
Hlac_1029	methyl-accepting chemotaxis sensory transducer CDS	1019645	1022104	2460	reverse	-0.426683	5.51e-08
Hlac_1030	Methyltransferase type 11 CDS	1022165	1022815	651	reverse	0.0532866	0.578288
Hlac_1031	type II secretion system protein CDS	1022906	1025053	2148	reverse	-0.399725	1e-08
Hlac_1032	type II secretion system protein E CDS	1025053	1026708	1656	reverse	0.0407814	0.594507
Hlac_1033	conserved hypothetical protein CDS	1026837	1027298	462	forward	1.73172	8.49e-49
Hlac_1034	hypothetical protein CDS	1027405	1027731	327	forward	1.20549	4.92e-26
Hlac_1035	Bacterio-opsin activator HTH domain protein CDS	1027757	1028485	729	reverse	0.401145	2.91e-05
Hlac_1036	protein of unknown function DUF62 CDS	1028906	1029742	837	reverse	-0.217951	0.00801977
Hlac_1037	nicotinamide-nucleotide adenylyltransferase CDS	1029920	1030450	531	reverse	0.310878	2.85e-05
Hlac_1038	Sigma 54 interacting domain protein CDS	1030622	1032919	2298	forward	1.47385	3.37e-24
Hlac_1039	putative signal transduction protein with CBS domains CDS	1032970	1033752	783	forward	0.730714	1.57e-22
Hlac_1040	hypothetical protein CDS	1033814	1034074	261	forward	0.735026	3.08e-09
Hlac_1041	Pre-mRNA processing ribonucleoprotein, binding domain protein CDS	1034162	1035025	864	forward	0.934026	2.41e-15
Hlac_1042	fibrillarin CDS	1035022	1035660	639	forward	1.30175	4.22e-35
Hlac_1043	transcription initiation factor TFB CDS	1035712	1036020	309	reverse	0.731994	1.67e-06
Hlac_1044	HhH-GPD family protein CDS	1036132	1036833	702	forward	-0.258132	0.00174394
Hlac_1045	phosphoesterase PA-phosphatase related CDS	1036877	1037449	573	forward	-0.425916	4.38e-05
Hlac_1046	Luciferase-like monooxygenase CDS	1037875	1039023	1149	forward	0.017032	0.825533
Hlac_1047	NADPH-dependent FMN reductase CDS	1039024	1039620	597	forward	-0.128754	0.244548
Hlac_1048	aminotransferase class-III CDS	1039741	1041129	1389	forward	-0.119579	0.116195
Hlac_1049	multicopper oxidase type 2 CDS	1041329	1042900	1572	reverse	-0.323836	5.87e-06
Hlac_1050	aldehyde ferredoxin oxidoreductase CDS	1043545	1045212	1668	reverse	-0.420122	6.82e-07
Hlac_1051	creatinase CDS	1045437	1046618	1182	forward	-0.636193	3.5e-12
Hlac_1052	D-isomer specific 2-hydroxyacid dehydrogenase NAD-binding CDS	1046643	1047659	1017	reverse	-0.575089	6.39e-11
Hlac_1053	amidohydrolase CDS	1047746	1049068	1323	forward	-0.501594	3.66e-09
Hlac_1054	aminotransferase class-III CDS	1049085	1050446	1362	reverse	-0.545127	2.19e-10
Hlac_1055	BCCT transporter CDS	1050516	1052213	1698	reverse	-0.59833	5.79e-11
Hlac_1056	hypothetical protein CDS	1052602	1053249	648	reverse	1.57537	3.05e-37
Hlac_1057	amidohydrolase CDS	1053365	1054645	1281	reverse	-0.390811	6.16e-05
Hlac_1058	Alcohol dehydrogenase zinc-binding domain protein CDS	1054788	1055810	1023	reverse	-0.0186732	0.831563
Hlac_1059	poly-gamma-glutamate synthesis protein (capsule biosynthesis protein) CDS	1055890	1057062	1173	reverse	-0.303659	1.47e-05
Hlac_1060	conserved hypothetical protein CDS	1057147	1057488	342	reverse	-0.423724	0.00122006
Hlac_1061	protein of unknown function DUF368 CDS	1057675	1058619	945	reverse	-0.0984993	0.191143
Hlac_1062	Oligosaccharyl transferase STT3 subunit CDS	1058680	1061826	3147	reverse	0.139002	0.10417
Hlac_1063	glycosyl transferase family 2 CDS	1061924	1062847	924	forward	-0.210687	0.00391097
Hlac_1065	glycosyl transferase group 1 CDS	1063753	1064862	1110	forward	0.44044	7.99e-07
Hlac_1066	sulfatase CDS	1064885	1066240	1356	forward	0.801796	4.15e-12
Hlac_1067	glycosyl transferase group 1 CDS	1066259	1067260	1002	reverse	0.252597	0.00697583
Hlac_1068	conserved hypothetical protein CDS	1067370	1068290	921	forward	0.575427	8.53e-11
Hlac_1069	polysaccharide biosynthesis protein CDS	1068368	1069906	1539	forward	0.00492594	0.950439
Hlac_1070	Methionyl-tRNA formyltransferase-like protein CDS	1069953	1070777	825	reverse	-0.418165	5.24e-07
Hlac_1071	hypothetical protein CDS	1070834	1071856	1023	forward	0.160766	0.0878685
Hlac_1073	NAD-dependent epimerase/dehydratase CDS	1072354	1073391	1038	reverse	-0.230564	0.00103928
Hlac_1074	NAD-dependent epimerase/dehydratase CDS	1073388	1074365	978	reverse	-0.211005	0.00815146
Hlac_1075	NAD-dependent epimerase/dehydratase CDS	1074358	1075506	1149	reverse	0.602321	1.99e-15
Hlac_1076	transcriptional regulator, TrmB CDS	1075588	1076433	846	reverse	-0.362783	5.95e-05
Hlac_1077	hypothetical protein CDS	1076520	1076675	156	forward	0.526492	4.68e-06
Hlac_1078	orc1/cdc6 family replication initiation protein CDS	1077250	1078446	1197	forward	-0.489852	2.73e-08
Hlac_1079	glucosamine/fructose-6-phosphate aminotransferase, isomerizing CDS	1078725	1080572	1848	reverse	-0.437121	1.11e-07
Hlac_1080	Nucleotidyl transferase CDS	1080575	1081750	1176	reverse	-0.0466934	0.580718
Hlac_1081	conserved hypothetical protein CDS	1081868	1082143	276	forward	-0.58125	1.6e-06
Hlac_1082	conserved hypothetical protein CDS	1082140	1082583	444	forward	-0.393922	9.06e-05
Hlac_1083	Nucleotidyl transferase CDS	1082608	1083816	1209	reverse	-0.325393	0.00012365
Hlac_1084	phosphoglucomutase/phosphomannomutase alpha/beta/alpha domain I CDS	1083843	1085171	1329	reverse	-0.444964	4.91e-07
Hlac_1085	orc1/cdc6 family replication initiation protein CDS	1085512	1086711	1200	forward	-0.393936	2.17e-06
Hlac_1086	transposase, IS605 OrfB family CDS	1087689	1088993	1305	forward	-0.0343944	0.663048
Hlac_1087	transcriptional regulator, IclR family CDS	1089934	1090710	777	reverse	-0.566288	3.7e-07
Hlac_1088	MmgE/PrpD family protein CDS	1090782	1092200	1419	reverse	-0.637384	1.18e-13
Hlac_1089	MmgE/PrpD family protein CDS	1092273	1093598	1326	reverse	-0.710316	1.49e-17
Hlac_1090	inner-membrane translocator CDS	1093588	1094667	1080	reverse	-0.631511	2.17e-12
Hlac_1091	inner-membrane translocator CDS	1094660	1095637	978	reverse	-0.579347	3.99e-09
Hlac_1092	Extracellular ligand-binding receptor CDS	1095643	1096947	1305	reverse	-0.598804	1.51e-09
Hlac_1093	ABC transporter related CDS	1097152	1098819	1668	reverse	-0.637311	1.33e-10
Hlac_1094	short-chain dehydrogenase/reductase SDR CDS	1098942	1099715	774	reverse	-0.680099	3.76e-11
Hlac_1095	fumarate reductase/succinate dehydrogenase flavoprotein domain protein CDS	1099718	1101166	1449	reverse	-0.559813	4.48e-10
Hlac_1096	conserved hypothetical protein CDS	1101347	1101724	378	forward	-0.661076	1.72e-08
Hlac_1097	Luciferase-like monooxygenase CDS	1101721	1102728	1008	forward	-0.659947	2.68e-13
Hlac_1098	isochorismatase hydrolase CDS	1102871	1103536	666	forward	-0.614279	1.33e-08
Hlac_1099	amidohydrolase CDS	1103565	1104956	1392	forward	-0.485186	3.05e-08
Hlac_1100	L-carnitine dehydratase/bile acid-inducible protein F CDS	1105107	1106366	1260	forward	-0.556739	1.4e-07
Hlac_1101	pyruvate carboxyltransferase CDS	1106363	1107307	945	forward	-0.47775	7.41e-06
Hlac_1102	3-isopropylmalate dehydratase CDS	1107304	1108617	1314	forward	-0.565002	1.5e-10
Hlac_1103	3-isopropylmalate dehydratase, small subunit CDS	1108614	1109141	528	forward	-0.334025	0.00115295
Hlac_1104	NAD-dependent epimerase/dehydratase CDS	1109885	1110817	933	forward	-0.265306	0.00812683
Hlac_1105	Saccharopine dehydrogenase CDS	1110911	1112179	1269	forward	-0.327894	0.000163105
Hlac_1106	phosphoadenosine phosphosulfate reductase CDS	1112255	1113226	972	reverse	-0.0709574	0.354207
Hlac_1107	type I phosphodiesterase/nucleotide pyrophosphatase CDS	1113411	1114757	1347	forward	-0.0481576	0.536586
Hlac_1109	hypothetical protein CDS	1115680	1117053	1374	reverse	0.0464207	0.514417
Hlac_1110	peptidase M48 Ste24p CDS	1117050	1118126	1077	reverse	0.0175226	0.842675
Hlac_1111	hypothetical protein CDS	1118200	1119078	879	reverse	-0.309739	5.08e-05
Hlac_1112	hypothetical protein CDS	1119254	1119781	528	forward	-0.045184	0.604348
Hlac_1113	hypothetical protein CDS	1119905	1120114	210	forward	-0.381942	0.00601964
Hlac_1114	chorismate synthase CDS	1120190	1121377	1188	reverse	0.285188	6.39e-05
Hlac_1115	hypothetical protein CDS	1121535	1121756	222	forward	-0.0859359	0.410764
Hlac_1116	hypothetical protein CDS	1121901	1123190	1290	reverse	-0.445906	7.7e-08
Hlac_1117	Enoyl-CoA hydratase/isomerase CDS	1123292	1124071	780	forward	0.0901942	0.280878
Hlac_1118	phosphoribosyltransferase CDS	1124182	1124751	570	forward	2.15616	6.92e-93
Hlac_1119	SPP-like hydrolase CDS	1124787	1125470	684	reverse	0.967422	5.23e-27
Hlac_1120	cell division control protein CDS	1125569	1126741	1173	reverse	1.15866	1.85e-16
Hlac_1121	conserved hypothetical protein CDS	1126985	1128067	1083	reverse	-0.418819	5.67e-07
Hlac_1122	glycerol kinase CDS	1128068	1129609	1542	reverse	-0.338341	6.49e-06
Hlac_1123	glycerol-3-phosphate dehydrogenase, anaerobic, Asubunit CDS	1130002	1131750	1749	forward	-0.439179	7.22e-07
Hlac_1124	fumarate reductase/succinate dehydrogenase flavoprotein domain protein CDS	1131737	1133116	1380	forward	-0.470194	6.8e-08
Hlac_1125	glycerol-3-phosphate dehydrogenase, anaerobic, Csubunit CDS	1133113	1134612	1500	forward	-0.538244	5.12e-12
Hlac_1126	hypothetical protein CDS	1134715	1135749	1035	forward	-0.250951	0.00063039
Hlac_1127	conserved hypothetical protein CDS	1136328	1137347	1020	reverse	-0.393163	1.31e-07
Hlac_1128	transposase, IS605 OrfB family CDS	1137597	1138856	1260	reverse	1.86966	6.7e-51
Hlac_1129	transposase IS200-family protein CDS	1138858	1139250	393	reverse	0.465611	1.4e-05
Hlac_1130	conserved hypothetical protein CDS	1139351	1139695	345	reverse	-0.370572	0.000375906
Hlac_1131	permease CDS	1139778	1141073	1296	reverse	-0.463822	3.74e-08
Hlac_1132	hypothetical protein CDS	1141058	1141537	480	reverse	-0.614939	1.94e-08
Hlac_1133	conserved hypothetical protein CDS	1141534	1142337	804	reverse	-0.524119	2.27e-07
Hlac_1134	hypothetical protein CDS	1142334	1142639	306	reverse	-0.48225	4.08e-05
Hlac_1135	conserved hypothetical protein CDS	1142808	1143050	243	forward	-0.379025	0.000938412
Hlac_1136	GCN5-related N-acetyltransferase CDS	1143168	1143917	750	forward	-0.632742	7.16e-10
Hlac_1137	hypothetical protein CDS	1143927	1145237	1311	forward	-0.442904	9.36e-07
Hlac_1138	hypothetical protein CDS	1145313	1145840	528	forward	-0.661765	3.37e-10
Hlac_1139	PHP domain protein CDS	1145895	1146542	648	reverse	-0.564075	2.96e-08
Hlac_1140	diacylglycerol kinase catalytic region CDS	1146596	1147507	912	reverse	-0.678429	1.78e-13
Hlac_1141	acyl-CoA dehydrogenase domain protein CDS	1148015	1149178	1164	reverse	-0.462318	1.15e-05
Hlac_1142	hypothetical protein CDS	1149423	1150532	1110	forward	-0.338834	2.68e-06
Hlac_1143	protein of unknown function RIO1 CDS	1150690	1151487	798	forward	0.648007	7.36e-10
Hlac_1144	protein of unknown function DUF6 transmembrane CDS	1151509	1152444	936	reverse	-0.270564	0.0014486
Hlac_1145	ABC transporter related CDS	1152482	1153231	750	reverse	-0.702427	1.18e-10
Hlac_1146	ABC transporter related CDS	1153228	1154016	789	reverse	-0.586971	2.13e-09
Hlac_1147	inner-membrane translocator CDS	1154009	1155190	1182	reverse	-0.566738	1.99e-11
Hlac_1148	inner-membrane translocator CDS	1155187	1156146	960	reverse	-0.372243	0.000502453
Hlac_1149	Extracellular ligand-binding receptor CDS	1156156	1157484	1329	reverse	-0.140359	0.0780717
Hlac_1150	Proline dehydrogenase CDS	1157666	1158538	873	forward	0.546668	2.66e-08
Hlac_1151	Bacterio-opsin activator HTH domain protein CDS	1159069	1159806	738	reverse	-0.126406	0.155801
Hlac_1152	Aldehyde Dehydrogenase CDS	1159896	1161416	1521	forward	0.279226	7.82e-05
Hlac_1153	conserved hypothetical protein CDS	1161440	1162306	867	reverse	-0.143983	0.136581
Hlac_1154	conserved hypothetical protein CDS	1162491	1162796	306	reverse	-0.495714	5.27e-05
Hlac_1155	Bacterio-opsin activator HTH domain protein CDS	1162793	1163536	744	reverse	-0.501026	1.01e-06
Hlac_1156	halocyanin domain protein CDS	1163626	1164186	561	reverse	-0.619134	1.73e-07
Hlac_1157	conserved hypothetical protein CDS	1164330	1164551	222	reverse	-0.803455	2.01e-08
Hlac_1158	conserved hypothetical protein CDS	1164619	1165137	519	reverse	-0.629705	7.36e-08
Hlac_1159	hypothetical protein CDS	1165134	1165460	327	reverse	-0.573723	1.81e-07
Hlac_1160	conserved hypothetical protein CDS	1165611	1167002	1392	forward	-0.621603	3.62e-14
Hlac_1161	ABC-type transport system involved in multi-copper enzyme maturation permease component CDS	1167229	1168227	999	reverse	-0.39395	3.71e-05
Hlac_1162	ABC transporter related CDS	1168220	1168957	738	reverse	-0.424199	8.93e-05
Hlac_1163	periplasmic copper-binding CDS	1168960	1170471	1512	reverse	-0.433819	1.06e-06
Hlac_1164	conserved hypothetical protein CDS	1170471	1171325	855	reverse	-0.567975	5.23e-07
Hlac_1165	cytochrome c oxidase subunit II CDS	1171472	1173571	2100	reverse	-0.530376	6.1e-09
Hlac_1166	Penicillinase repressor CDS	1173568	1173945	378	reverse	0.388758	2.62e-05
Hlac_1167	Bacterio-opsin activator HTH domain protein CDS	1174037	1174810	774	reverse	1.56336	5.52e-42
Hlac_1168	aldo/keto reductase CDS	1174965	1175762	798	forward	-0.178175	0.0368274
Hlac_1169	aminoglycoside phosphotransferase CDS	1175804	1176835	1032	reverse	0.261342	0.00265229
Hlac_1170	hypothetical protein CDS	1176981	1179086	2106	forward	-0.639969	8.9e-16
Hlac_1171	hypothetical protein CDS	1179153	1179398	246	forward	0.00852382	0.927132
Hlac_1172	conserved hypothetical protein CDS	1179389	1179850	462	reverse	-0.00177604	0.982602
Hlac_1173	halocyanin domain protein CDS	1180009	1180419	411	forward	0.628066	2.88e-09
Hlac_1174	Mandelate racemase/muconate lactonizing protein CDS	1180484	1181593	1110	reverse	0.528705	5.02e-06
Hlac_1175	1,4-dihydroxy-2-naphthoate octaprenyltransferase CDS	1181598	1182566	969	reverse	0.455081	3.34e-06
Hlac_1176	Carboxymuconolactone decarboxylase CDS	1182659	1183201	543	forward	1.50492	1.88e-44
Hlac_1177	conserved hypothetical protein CDS	1183315	1183602	288	forward	0.826815	7.8e-16
Hlac_1178	Protein of unknown function DUF63 CDS	1183618	1184772	1155	reverse	0.70514	2.59e-14
Hlac_1179	transcriptional regulator, AsnC family CDS	1184864	1185313	450	reverse	0.989392	3.26e-22
Hlac_1180	Protein of unknown function DUF137 CDS	1185371	1186174	804	reverse	1.53492	4.13e-30
Hlac_1181	hypothetical protein CDS	1186297	1186533	237	forward	0.576676	1.19e-05
Hlac_1182	methylmalonyl-CoA mutase, large subunit CDS	1186562	1188262	1701	reverse	-0.240286	0.00325269
Hlac_1183	UspA domain protein CDS	1188443	1188883	441	reverse	0.616581	1.77e-09
Hlac_1184	cation transporter CDS	1188926	1190464	1539	reverse	0.450805	1.39e-08
Hlac_1185	cation transporter CDS	1190570	1192078	1509	reverse	-0.355632	2.66e-07
Hlac_1186	TrkA-N domain protein CDS	1192080	1193417	1338	reverse	0.0455407	0.569781
Hlac_1187	MscS Mechanosensitive ion channel CDS	1193487	1194404	918	reverse	0.231424	0.0040259
Hlac_1188	protein of unknown function UPF0044 CDS	1194404	1194649	246	reverse	0.100225	0.384329
Hlac_1189	conserved hypothetical protein CDS	1194759	1195127	369	reverse	-0.563577	6.54e-08
Hlac_1190	transposase IS4 family protein CDS	1195191	1196015	825	reverse	-0.412508	2.61e-06
Hlac_1191	periplasmic solute binding protein CDS	1196302	1197354	1053	forward	0.883849	1.41e-20
Hlac_1192	ABC transporter related CDS	1197351	1198130	780	forward	-0.0249851	0.781483
Hlac_1193	ABC-3 protein CDS	1198127	1199107	981	forward	0.428706	8.86e-05
Hlac_1194	conserved hypothetical protein CDS	1199112	1201610	2499	reverse	-0.322566	0.000119637
Hlac_1195	conserved hypothetical protein CDS	1201722	1203431	1710	reverse	-0.354244	9.45e-06
Hlac_1196	transcriptional regulator, TetR family CDS	1203592	1204278	687	forward	-0.250916	0.00609007
Hlac_1197	metal dependent phosphohydrolase CDS	1204312	1205004	693	reverse	-0.265236	0.00176054
Hlac_1198	conserved hypothetical protein CDS	1205156	1206604	1449	reverse	-0.105581	0.159975
Hlac_1199	cation diffusion facilitator family transporter CDS	1206743	1207690	948	forward	1.19502	7.03e-32
Hlac_1200	conserved hypothetical protein CDS	1207776	1208489	714	forward	0.434957	4.68e-05
Hlac_1201	Glu/Leu/Phe/Val dehydrogenase CDS	1209080	1210387	1308	reverse	-0.0694226	0.32594
Hlac_1202	hypothetical protein CDS	1210609	1211028	420	forward	0.452849	1.57e-06
Hlac_1203	membrane-flanked domain protein CDS	1211170	1211655	486	forward	-0.173345	0.066978
Hlac_1204	membrane-flanked domain protein CDS	1211652	1213550	1899	forward	-0.280027	0.000595873
Hlac_1205	acyl-CoA dehydrogenase domain protein CDS	1213586	1214731	1146	reverse	-0.293214	0.000138194
Hlac_1206	Squalene/phytoene synthase CDS	1214957	1216024	1068	forward	0.0741539	0.311868
Hlac_1207	DEAD/DEAH box helicase domain protein CDS	1216077	1218065	1989	reverse	-0.0183586	0.795332
Hlac_1208	response regulator receiver protein CDS	1218155	1218760	606	reverse	1.93171	5.46e-57
Hlac_1209	inosine-5'-monophosphate dehydrogenase CDS	1218915	1220414	1500	reverse	1.39308	5.25e-38
Hlac_1210	conserved hypothetical protein CDS	1221066	1222097	1032	forward	1.35897	1.23e-36
Hlac_1211	conserved hypothetical protein CDS	1222192	1222419	228	forward	1.48915	2.81e-34
Hlac_1212	transposase IS4 family protein CDS	1222965	1223963	999	reverse	0.374565	0.000100088
Hlac_1214	hypothetical protein CDS	1224626	1225156	531	forward	-0.467218	9.19e-07
Hlac_1215	Radical SAM domain protein CDS	1225266	1226369	1104	reverse	-0.489039	4.14e-06
Hlac_1216	integrase family protein CDS	1226737	1227771	1035	reverse	-0.449826	1.94e-07
Hlac_1217	conserved hypothetical protein CDS	1227764	1228144	381	reverse	-0.373719	0.000289884
Hlac_1218	conserved hypothetical protein CDS	1228695	1229600	906	reverse	0.335968	0.000115654
Hlac_1219	conserved hypothetical protein CDS	1229682	1231385	1704	reverse	-0.47134	6.39e-08
Hlac_1220	conserved hypothetical protein CDS	1231493	1232347	855	reverse	0.0500186	0.483908
Hlac_1221	Protein-tyrosine phosphatase, low molecular weight CDS	1232540	1232995	456	forward	-0.32403	0.00117094
Hlac_1222	hypothetical protein CDS	1233041	1233259	219	reverse	-0.498533	0.000134555
Hlac_1223	conserved hypothetical protein CDS	1233256	1233645	390	reverse	-0.613146	1.3e-06
Hlac_1224	Anion-transporting ATPase CDS	1233669	1235039	1371	reverse	-0.447284	2.38e-05
Hlac_1225	extracellular solute-binding protein family 1 CDS	1235253	1236173	921	forward	-0.362005	0.00103403
Hlac_1226	NifC-like ABC-type porter CDS	1236170	1236991	822	forward	-0.517413	4.17e-06
Hlac_1227	ABC transporter related CDS	1236988	1238127	1140	forward	-0.224849	0.0136552
Hlac_1228	glycosyl transferase group 1 CDS	1238222	1239214	993	reverse	-0.324663	7.45e-05
Hlac_1230	conserved hypothetical protein CDS	1240311	1241324	1014	forward	1.5095	1.84e-38
Hlac_1231	histidine kinase CDS	1241385	1242515	1131	forward	-0.174829	0.031755
Hlac_1232	protein of unknown function DUF1458 CDS	1242556	1242780	225	forward	-0.135988	0.280758
Hlac_1233	membrane protein-like protein CDS	1242927	1244582	1656	reverse	0.138142	0.0681468
Hlac_1234	glycosyl transferase group 1 CDS	1244583	1245614	1032	reverse	0.663011	1.06e-10
Hlac_1235	carbohydrate kinase, YjeF related protein CDS	1245922	1247370	1449	forward	-0.103872	0.148586
Hlac_1236	molybdenum cofactor biosynthesis protein C CDS	1247363	1247881	519	forward	-0.0100448	0.917714
Hlac_1237	formate-tetrahydrofolate ligase FTHFS CDS	1247901	1249625	1725	reverse	-0.023378	0.763596
Hlac_1238	formate dehydrogenase, alpha subunit CDS	1249702	1251867	2166	reverse	-0.514666	6.49e-09
Hlac_1239	hypothetical protein CDS	1252032	1252763	732	forward	-0.472785	3.4e-07
Hlac_1240	glycine cleavage system T protein CDS	1252785	1253957	1173	reverse	-0.00442081	0.950972
Hlac_1241	hypothetical protein CDS	1254094	1254780	687	forward	0.683549	4.68e-11
Hlac_1242	protein of unknown function DUF88 CDS	1254806	1255300	495	reverse	0.650565	1.9e-09
Hlac_1243	UspA domain protein CDS	1255484	1255903	420	forward	1.03643	5.98e-32
Hlac_1244	hypothetical protein CDS	1256089	1256343	255	forward	-0.067927	0.526848
Hlac_1245	transcriptional regulator, ArsR family CDS	1256528	1256956	429	forward	-0.332535	0.00439441
Hlac_1246	Methyltransferase type 11 CDS	1256953	1257819	867	forward	-0.0706138	0.488352
Hlac_1247	dihydroxy-acid dehydratase CDS	1257875	1259662	1788	reverse	0.57046	2.28e-10
Hlac_1248	Glyoxalase/bleomycin resistance protein/dioxygenase CDS	1259767	1260159	393	reverse	0.464537	1.5e-05
Hlac_1249	phosphoribosylformylglycinamidine synthase I CDS	1260198	1260875	678	reverse	0.947284	3.4e-18
Hlac_1250	phosphoribosylformylglycinamidine synthase, purS CDS	1260949	1261200	252	reverse	0.0552489	0.674369
Hlac_1251	formyl transferase domain protein CDS	1261381	1262364	984	forward	2.13298	3.44e-41
Hlac_1252	hypothetical protein CDS	1262436	1262666	231	forward	0.872353	1.04e-13
Hlac_1253	DEAD/H associated domain protein CDS	1263283	1266108	2826	reverse	-0.100716	0.201801
Hlac_1254	cytidylate kinase CDS	1266243	1266857	615	forward	1.46207	1.67e-38
Hlac_1255	conserved hypothetical protein CDS	1266895	1267251	357	reverse	2.53877	1.33e-69
Hlac_1256	pyridine nucleotide-disulphide oxidoreductase dimerisation region CDS	1267334	1268797	1464	reverse	0.214678	0.0204042
Hlac_1257	hypothetical protein CDS	1268987	1270009	1023	reverse	0.914884	4.31e-20
Hlac_1258	Rhodanese domain protein CDS	1270006	1271085	1080	reverse	0.843913	3.49e-21
Hlac_1259	hypothetical protein CDS	1271086	1272447	1362	reverse	1.53365	2.75e-35
Hlac_1260	protein of unknown function DUF395 YeeE/YedE CDS	1272603	1273811	1209	forward	0.740663	1.92e-18
Hlac_1261	Rhodanese domain protein CDS	1274338	1274673	336	reverse	1.82672	5.45e-91
Hlac_1262	SirA family protein CDS	1274676	1275026	351	reverse	0.647611	1.89e-13
Hlac_1263	Pyridoxal-5'-phosphate-dependent protein beta subunit CDS	1275125	1276144	1020	forward	0.973545	1.46e-32
Hlac_1264	conserved hypothetical protein CDS	1276173	1276436	264	reverse	2.68355	1.17e-71
Hlac_1265	UBA/THIF-type NAD/FAD binding protein CDS	1276666	1277529	864	forward	1.08306	2.6e-28
Hlac_1266	amino acid permease-associated region CDS	1277620	1279044	1425	forward	-0.315131	0.00161031
Hlac_1267	UspA domain protein CDS	1279044	1279889	846	forward	0.113278	0.120263
Hlac_1268	Mov34/MPN/PAD-1 family protein CDS	1279941	1280369	429	reverse	0.25951	0.00267733
Hlac_1269	protein of unknown function DUF302 CDS	1280495	1280959	465	forward	0.278132	0.00179531
Hlac_1270	methylated-DNA--protein-cysteine methyltransferase CDS	1280986	1281450	465	reverse	0.672529	1.01e-08
Hlac_1271	Indole-3-glycerol phosphate synthase CDS	1281611	1282420	810	forward	0.507093	5.12e-07
Hlac_1272	tryptophan synthase, beta subunit CDS	1282417	1283748	1332	forward	-0.0461375	0.517093
Hlac_1273	tryptophan synthase, alpha subunit CDS	1283749	1284663	915	forward	-0.232908	0.00283496
Hlac_1274	predicted phospho-2-dehydro-3-deoxyheptonate aldolase CDS	1284746	1285537	792	forward	0.542828	4.62e-09
Hlac_1275	NADPH-dependent FMN reductase CDS	1285559	1286137	579	reverse	0.00158304	0.984763
Hlac_1276	HTTM domain protein CDS	1286288	1287841	1554	reverse	-0.323721	0.000192045
Hlac_1277	3-dehydroquinate synthase CDS	1287963	1289135	1173	forward	-0.1766	0.0523433
Hlac_1278	hypothetical protein CDS	1289162	1289284	123	forward	-0.299942	0.0152505
Hlac_1279	SOUL heme-binding protein CDS	1289395	1290030	636	forward	-0.27823	0.0003034
Hlac_1280	peptidase M32 carboxypeptidase Taq metallopeptidase CDS	1290098	1291624	1527	reverse	0.201414	0.00992366
Hlac_1281	aromatic amino acid beta-eliminating lyase/threonine aldolase CDS	1291784	1292830	1047	forward	1.1587	8.9e-44
Hlac_1282	conserved hypothetical protein CDS	1293093	1293953	861	reverse	0.778937	5.31e-17
Hlac_1283	hypothetical protein CDS	1294070	1294165	96	reverse	-0.180821	0.206609
Hlac_1284	aspartate carbamoyltransferase, regulatory subunit CDS	1294238	1294696	459	reverse	0.161654	0.0595147
Hlac_1285	aspartate carbamoyltransferase CDS	1294693	1295634	942	reverse	0.0686913	0.453813
Hlac_1286	conserved hypothetical protein CDS	1295822	1296139	318	forward	0.919406	2.49e-20
Hlac_1287	conserved hypothetical protein CDS	1296176	1296928	753	reverse	1.20352	5.65e-31
Hlac_1288	phosphoesterase PA-phosphatase related CDS	1297143	1298060	918	forward	-0.34438	7.09e-06
Hlac_1289	conserved hypothetical protein CDS	1298162	1298530	369	forward	-0.339632	0.00802263
Hlac_1290	2-succinyl-6-hydroxy-2, 4-cyclohexadiene-1-carboxylic acid synthase/2-oxoglutarate decarboxylase CDS	1298542	1300398	1857	reverse	0.0803747	0.281722
Hlac_1291	GrpE protein CDS	1300535	1301191	657	forward	0.683477	2.09e-10
Hlac_1292	Survival protein SurE CDS	1301207	1302022	816	reverse	0.520135	1.34e-07
Hlac_1293	hypothetical protein CDS	1302149	1302505	357	forward	2.4575	5.31e-95
Hlac_1294	galactoside O-acetyltransferase 3; maltose O-acetyltransferase 3 CDS	1302522	1303106	585	reverse	1.86611	4.11e-67
Hlac_1295	phosphoribosylamine/glycine ligase CDS	1303155	1304438	1284	reverse	0.137766	0.0594555
Hlac_1296	protein of unknown function DUF255 CDS	1304569	1306803	2235	forward	0.134712	0.0846091
Hlac_1297	Haloacid dehalogenase domain protein hydrolase type 3 CDS	1306874	1308181	1308	forward	-0.0542303	0.468973
Hlac_1298	geranylgeranyl reductase CDS	1308223	1309332	1110	forward	0.564406	6.98e-08
Hlac_1299	deoxyribonuclease/rho motif-related TRAM CDS	1309352	1309819	468	reverse	1.78057	1.87e-50
Hlac_1300	Mandelate racemase/muconate lactonizing protein CDS	1309950	1311188	1239	forward	0.114277	0.1451
Hlac_1301	hypothetical protein CDS	1311315	1312043	729	reverse	0.0865897	0.343952
Hlac_1302	conserved hypothetical protein CDS	1312135	1312587	453	forward	0.342433	0.000602522
Hlac_1303	GTP-binding proten HflX CDS	1312584	1313933	1350	forward	0.509087	2.46e-09
Hlac_1304	AMP-dependent synthetase and ligase CDS	1313996	1315954	1959	forward	-0.177493	0.017279
Hlac_1305	Bacterio-opsin activator HTH domain protein CDS	1316216	1318012	1797	forward	-0.316987	2.91e-05
Hlac_1306	acetate/CoA ligase CDS	1318122	1320116	1995	forward	-0.50569	3.25e-10
Hlac_1307	conserved hypothetical protein CDS	1320231	1320668	438	forward	-0.612054	2.62e-06
Hlac_1308	Na+/solute symporter CDS	1320665	1322425	1761	forward	-0.412621	1.47e-05
Hlac_1309	UspA domain protein CDS	1322429	1322890	462	forward	-0.104833	0.274477
Hlac_1310	hypothetical protein CDS	1322979	1323236	258	forward	0.624734	1.74e-05
Hlac_1311	NAD-dependent epimerase/dehydratase CDS	1323312	1323968	657	reverse	-0.133916	0.106494
Hlac_1312	cold-shock DNA-binding domain protein CDS	1324071	1324265	195	forward	3.79801	4.3e-34
Hlac_1313	short-chain dehydrogenase/reductase SDR CDS	1324397	1325359	963	reverse	-0.071902	0.417878
Hlac_1314	DNA topoisomerase VI, B subunit CDS	1325530	1327986	2457	forward	0.00838766	0.907896
Hlac_1315	Spo11/DNA topoisomerase VI subunit A domain protein CDS	1327987	1329072	1086	forward	-0.278483	0.00181782
Hlac_1316	zinc finger CDGSH-type domain protein CDS	1329093	1329329	237	reverse	0.155441	0.232628
Hlac_1317	methionine-R-sulfoxide reductase CDS	1329454	1329858	405	forward	-0.0507185	0.586718
Hlac_1318	acyl-CoA dehydrogenase domain protein CDS	1329880	1331034	1155	reverse	-0.393598	9.81e-07
Hlac_1319	aminotransferase class I and II CDS	1331654	1332796	1143	reverse	-0.091747	0.241527
Hlac_1320	transcriptional regulator, AsnC family CDS	1332793	1333281	489	reverse	-0.225285	0.0209636
Hlac_1321	aldo/keto reductase CDS	1333425	1334288	864	forward	-0.340749	0.000808392
Hlac_1322	hypothetical protein CDS	1334318	1335133	816	reverse	-0.379417	8.39e-07
Hlac_1323	adenylosuccinate synthetase CDS	1335244	1336599	1356	reverse	1.04855	8.75e-27
Hlac_1324	conserved hypothetical protein CDS	1336900	1337175	276	forward	5.57766	5.34e-91
Hlac_1325	conserved hypothetical protein CDS	1337430	1339781	2352	reverse	0.520636	2.06e-09
Hlac_1326	NUDIX hydrolase CDS	1339905	1340378	474	reverse	-0.420983	0.000167092
Hlac_1327	Transcription factor TFIIB cyclin-related CDS	1340465	1341445	981	reverse	0.0624337	0.401919
Hlac_1328	peptidase M24 CDS	1341756	1342928	1173	forward	-0.241048	0.00255818
Hlac_1329	major facilitator superfamily MFS 1 CDS	1342998	1344182	1185	forward	1.70138	1.6e-40
Hlac_1330	conserved hypothetical protein CDS	1344233	1344469	237	reverse	0.735359	4.13e-11
Hlac_1331	conserved hypothetical protein CDS	1344863	1345501	639	forward	-0.608837	6.2e-08
Hlac_1332	Rieske (2Fe-2S) domain protein CDS	1345501	1346202	702	forward	-0.512713	4.75e-06
Hlac_1333	Cytochrome b/b6 domain protein CDS	1346202	1347668	1467	forward	-0.634751	9.4e-12
Hlac_1334	conserved hypothetical protein CDS	1347661	1347858	198	forward	-0.539556	0.000368521
Hlac_1335	DMSO reductase family type II enzyme, molybdopterin subunit CDS	1347855	1350845	2991	forward	-0.486861	3.75e-05
Hlac_1336	DMSO reductase family type II enzyme, iron-sulfur subunit CDS	1350845	1351966	1122	forward	-0.48213	1.77e-07
Hlac_1337	DMSO reductase family type II enzyme, heme b subunit CDS	1351956	1352807	852	forward	-0.390081	6.43e-06
Hlac_1338	DMSO reductase family type II enzyme chaperone CDS	1352804	1353622	819	forward	-0.692072	5.5e-14
Hlac_1339	putative ABC-type phosphate transport system permease component CDS	1353619	1354536	918	forward	-0.687076	3.14e-08
Hlac_1340	PBS lyase HEAT domain protein repeat-containing protein CDS	1354533	1355369	837	forward	-0.681346	6.91e-07
Hlac_1341	protein of unknown function DUF59 CDS	1355419	1356756	1338	forward	-0.121594	0.109764
Hlac_1342	CDP-alcohol phosphatidyltransferase CDS	1357436	1358038	603	reverse	0.849343	1.89e-16
Hlac_1343	nucleotide kinase CDS	1358065	1358607	543	reverse	0.934095	9.2e-13
Hlac_1344	histidinol-phosphate aminotransferase CDS	1358604	1359698	1095	reverse	0.928504	1.62e-17
Hlac_1345	fumarylacetoacetate (FAA) hydrolase CDS	1359849	1360592	744	reverse	0.257008	0.000828617
Hlac_1346	hypothetical protein CDS	1360663	1361721	1059	reverse	0.10222	0.195112
Hlac_1347	beta-lactamase domain protein CDS	1361823	1362569	747	forward	0.443263	1.74e-08
Hlac_1348	OsmC family protein CDS	1362876	1363274	399	forward	3.38606	1.79e-63
Hlac_1349	multi-sensor signal transduction histidine kinase CDS	1363362	1365989	2628	reverse	-0.18031	0.0223775
Hlac_1350	hypothetical protein CDS	1366053	1366238	186	reverse	-0.306335	0.0213206
Hlac_1351	alkyl hydroperoxide reductase/ Thiol specific antioxidant/ Mal allergen CDS	1366805	1367365	561	forward	0.340268	4.71e-05
Hlac_1353	protein of unknown function DUF1037 CDS	1368103	1368846	744	forward	-0.0708166	0.39106
Hlac_1354	histidinol phosphate phosphatase HisJ family CDS	1368883	1369734	852	reverse	-0.0851507	0.357027
Hlac_1355	major facilitator superfamily MFS 1 CDS	1369752	1370924	1173	reverse	0.785073	1.49e-15
Hlac_1356	hypothetical protein CDS	1371000	1371566	567	reverse	0.64903	2.07e-08
Hlac_1357	hypothetical protein CDS	1371563	1371958	396	reverse	0.400034	0.00060317
Hlac_1358	Pyridoxal-5'-phosphate-dependent protein beta subunit CDS	1372050	1372967	918	reverse	0.518419	2.14e-07
Hlac_1359	conserved hypothetical protein CDS	1373091	1373474	384	forward	2.02411	1.1e-90
Hlac_1360	hypothetical protein CDS	1373673	1374224	552	forward	-0.302876	0.000220885
Hlac_1362	conserved hypothetical protein CDS	1375134	1375910	777	reverse	-0.434769	1.24e-06
Hlac_1364	conserved hypothetical protein CDS	1376539	1376796	258	reverse	2.31319	2.03e-74
Hlac_1365	FxsA cytoplasmic membrane protein CDS	1377977	1378657	681	reverse	1.54705	7.29e-37
Hlac_1366	protein of unknown function DUF1405 CDS	1378758	1379468	711	forward	-0.246175	0.00309186
Hlac_1367	conserved hypothetical protein CDS	1379526	1380572	1047	forward	-0.407535	1.25e-05
Hlac_1368	conserved hypothetical protein CDS	1380606	1380893	288	reverse	-0.484704	4.86e-06
Hlac_1369	hypothetical protein CDS	1380935	1381318	384	reverse	-0.433022	4.69e-06
Hlac_1370	aldehyde ferredoxin oxidoreductase CDS	1381528	1383459	1932	reverse	-0.422405	6.05e-06
Hlac_1371	endo-1,4-D-glucanase CDS	1383700	1384035	336	forward	0.246307	0.0214541
Hlac_1372	hypothetical protein CDS	1384032	1384250	219	forward	0.403726	0.0013503
Hlac_1373	Elongator protein 3/MiaB/NifB CDS	1384288	1385382	1095	forward	1.00497	1.95e-24
Hlac_1374	hypothetical protein CDS	1385555	1385755	201	forward	1.01158	3.14e-05
Hlac_1375	5-formyltetrahydrofolate cyclo-ligase CDS	1385787	1386671	885	reverse	1.38618	2.76e-23
Hlac_1376	conserved hypothetical protein CDS	1386819	1387535	717	forward	0.111901	0.170931
Hlac_1377	Na+/H+ antiporter NhaC CDS	1387740	1389365	1626	reverse	-0.399252	5.46e-06
Hlac_1378	small GTP-binding protein CDS	1389773	1390393	621	forward	0.180613	0.0355848
Hlac_1379	putative integral membrane protein CDS	1390471	1390839	369	forward	-0.0529706	0.587742
Hlac_1380	branched-chain amino acid transport CDS	1390871	1391230	360	reverse	0.694954	2.54e-10
Hlac_1381	AzlC family protein CDS	1391227	1391931	705	reverse	-0.0159594	0.842142
Hlac_1382	RNA methyltransferase, TrmH family, group 1 CDS	1391934	1392806	873	reverse	0.0915164	0.252797
Hlac_1383	conserved hypothetical protein CDS	1392803	1393405	603	reverse	0.910995	7.29e-16
Hlac_1384	protein of unknown function DUF192 CDS	1393502	1394065	564	forward	0.62134	2.32e-10
Hlac_1386	hypothetical protein CDS	1395486	1395716	231	reverse	0.952661	5.42e-14
Hlac_1387	dihydropteroate synthase CDS	1396004	1397221	1218	forward	0.3351	3.11e-05
Hlac_1388	protein of unknown function DUF115 CDS	1397408	1398121	714	forward	0.515637	5.21e-10
Hlac_1389	Creatininase CDS	1398138	1398911	774	reverse	0.127379	0.139892
Hlac_1390	ubiquitin-associated- domain-containing protein CDS	1399093	1399491	399	forward	2.10562	1.97e-47
Hlac_1391	Methyltransferase type 12 CDS	1399488	1400228	741	forward	2.19374	8.05e-59
Hlac_1392	hypothetical protein CDS	1400275	1401276	1002	forward	0.107083	0.176005
Hlac_1393	aminotransferase class I and II CDS	1401302	1402423	1122	forward	-0.358947	4.3e-06
Hlac_1394	S-adenosylmethionine synthetase (MAT) CDS	1402539	1403741	1203	forward	0.131386	0.06005
Hlac_1395	conserved hypothetical protein CDS	1403817	1404269	453	forward	0.985736	2.45e-25
Hlac_1396	conserved hypothetical protein CDS	1404340	1405038	699	forward	0.321883	0.000209899
Hlac_1397	conserved hypothetical protein CDS	1405061	1405477	417	forward	0.100187	0.343423
Hlac_1398	conserved hypothetical protein CDS	1405572	1405898	327	forward	1.27687	9.37e-28
Hlac_1399	PRC-barrel domain protein CDS	1405942	1406244	303	reverse	0.761825	1.76e-11
Hlac_1400	FAD linked oxidase domain protein CDS	1406425	1409496	3072	forward	-0.384143	4.68e-06
Hlac_1401	conserved hypothetical protein CDS	1409504	1410511	1008	reverse	0.978805	3.47e-21
Hlac_1402	NUDIX hydrolase CDS	1410573	1411019	447	reverse	1.8956	1.73e-60
Hlac_1403	ribosomal protein S10 CDS	1411224	1411556	333	forward	2.82309	1.39e-30
Hlac_1404	major facilitator superfamily MFS 1 CDS	1411586	1412935	1350	reverse	0.169503	0.019321
Hlac_1405	molybdopterin oxidoreductase CDS	1413487	1415649	2163	reverse	0.0761634	0.306207
Hlac_1406	molybdopterin oxidoreductase CDS	1415842	1417956	2115	reverse	-0.521513	4.14e-06
Hlac_1407	nitrite/sulfite reductase hemoprotein beta-component ferrodoxin domain protein CDS	1418679	1420439	1761	forward	-0.595854	9.96e-13
Hlac_1408	hypothetical protein CDS	1420432	1420572	141	forward	-0.566875	5.5e-05
Hlac_1409	UspA domain protein CDS	1420675	1421031	357	forward	-0.628084	1.13e-06
Hlac_1410	conserved hypothetical protein CDS	1421096	1421395	300	forward	-0.116792	0.261553
Hlac_1411	amidohydrolase CDS	1421468	1422748	1281	forward	0.311061	0.000133531
Hlac_1412	GCN5-related N-acetyltransferase CDS	1422928	1423371	444	forward	-0.499667	8.92e-08
Hlac_1413	geranylgeranyl reductase CDS	1423445	1424815	1371	reverse	0.150231	0.0301833
Hlac_1414	inner-membrane translocator CDS	1424967	1426019	1053	reverse	0.21391	0.00370872
Hlac_1415	inner-membrane translocator CDS	1426012	1427358	1347	reverse	-0.0576808	0.430032
Hlac_1416	ABC transporter related CDS	1427355	1429010	1656	reverse	0.0850823	0.222137
Hlac_1417	basic membrane lipoprotein CDS	1429166	1430335	1170	reverse	0.735137	2.34e-19
Hlac_1418	phosphoglucomutase/phosphomannomutase alpha/beta/alpha domain I CDS	1430560	1432008	1449	reverse	1.40586	7.74e-24
Hlac_1419	acylphosphatase CDS	1432126	1432404	279	forward	-0.295883	0.0191602
Hlac_1420	conserved hypothetical protein CDS	1432441	1432902	462	reverse	-0.494242	1.09e-07
Hlac_1421	transcriptional regulator, HxlR family CDS	1433362	1433751	390	reverse	1.36984	1.23e-27
Hlac_1422	DoxX family protein CDS	1433821	1434270	450	forward	-0.333115	0.000539871
Hlac_1423	Glyoxalase/bleomycin resistance protein/dioxygenase CDS	1434368	1434850	483	forward	-0.234999	0.00874999
Hlac_1424	hypothetical protein CDS	1434877	1435452	576	reverse	0.0850326	0.309255
Hlac_1425	protein of unknown function DUF21 CDS	1435829	1436344	516	forward	-0.130264	0.106606
Hlac_1426	Succinylglutamate desuccinylase/aspartoacylase CDS	1436460	1437524	1065	forward	-0.18964	0.0147316
Hlac_1427	ABC transporter related CDS	1437613	1438611	999	forward	-0.537126	2.69e-09
Hlac_1428	ABC-type transport system permease protein 1 CDS	1438608	1440560	1953	forward	-0.590209	2.56e-13
Hlac_1429	ABC-type transport system permease protein 2 CDS	1440553	1441608	1056	forward	-0.485855	8.49e-06
Hlac_1430	ferredoxin CDS	1441934	1442275	342	reverse	-0.147696	0.0863883
Hlac_1431	hypothetical protein CDS	1442299	1442409	111	reverse	-0.852469	1.71e-05
Hlac_1432	Protein of unknown function DUF217 CDS	1442442	1442684	243	forward	-0.549739	1.15e-06
Hlac_1433	PilT protein domain protein CDS	1442681	1443073	393	forward	-0.610084	1.59e-12
Hlac_1434	GHMP kinase CDS	1443146	1444144	999	forward	0.225589	0.0116402
Hlac_1435	conserved hypothetical protein CDS	1444268	1444630	363	forward	-0.359986	8.95e-05
Hlac_1436	conserved hypothetical protein CDS	1444700	1444963	264	forward	-0.381166	0.00048429
Hlac_1437	DNA photolyase FAD-binding CDS	1445001	1446545	1545	reverse	-0.316813	2.28e-05
Hlac_1438	DEAD/DEAH box helicase domain protein CDS	1446586	1449009	2424	reverse	-0.0296568	0.726785
Hlac_1439	GCN5-related N-acetyltransferase CDS	1449672	1450340	669	reverse	1.11087	1.51e-22
Hlac_1440	PAS/PAC sensor signal transduction histidine kinase CDS	1450453	1451508	1056	reverse	0.623962	7.1e-11
Hlac_1441	mechanosensitive ion channel CDS	1451702	1452490	789	reverse	0.00253478	0.973791
Hlac_1442	protein of unknown function DUF147 CDS	1452496	1453305	810	reverse	0.412119	1.78e-06
Hlac_1443	MscS Mechanosensitive ion channel CDS	1453451	1454386	936	reverse	-0.374482	7.17e-06
Hlac_1444	hypothetical protein CDS	1454389	1455366	978	reverse	-0.418032	6.31e-07
Hlac_1445	hypothetical protein CDS	1455653	1455757	105	reverse	-0.55549	6.4e-07
Hlac_1446	conserved hypothetical protein CDS	1455983	1456303	321	reverse	-0.685264	1.87e-13
Hlac_1447	manganese containing catalase CDS	1456779	1457591	813	forward	-0.518429	6.18e-10
Hlac_1448	20S proteasome A and B subunits CDS	1457701	1458285	585	forward	-0.506624	4.55e-07
Hlac_1449	membrane-bound metal-dependent hydrolase CDS	1458395	1458934	540	forward	-0.26913	0.00125014
Hlac_1450	hypothetical protein CDS	1459087	1459365	279	forward	-0.319809	0.0191208
Hlac_1451	conserved hypothetical protein CDS	1459412	1459726	315	forward	-0.151681	0.0902819
Hlac_1452	Bacterio-opsin activator HTH domain protein CDS	1459990	1460658	669	forward	-0.664341	2.15e-14
Hlac_1453	aldo/keto reductase CDS	1460740	1461846	1107	forward	0.319468	0.000104668
Hlac_1454	conserved hypothetical protein CDS	1461949	1462119	171	reverse	0.224627	0.0567955
Hlac_1455	major facilitator superfamily MFS 1 CDS	1462308	1463492	1185	forward	1.16801	5e-20
Hlac_1456	glycosyltransferase-like protein CDS	1463552	1464745	1194	forward	0.363039	5.13e-05
Hlac_1457	conserved hypothetical protein CDS	1464745	1465308	564	forward	0.363081	8.62e-05
Hlac_1458	dihydroxyacetone kinase, DhaK subunit CDS	1465442	1466443	1002	forward	-0.240471	0.00389793
Hlac_1459	dihydroxyacetone kinase, L subunit CDS	1466440	1467198	759	forward	0.0280016	0.742901
Hlac_1460	dihydroxyacetone kinase, phosphotransfer subunit CDS	1467198	1467578	381	forward	0.455717	1.69e-05
Hlac_1461	phosphoenolpyruvate-protein phosphotransferase CDS	1467599	1469299	1701	reverse	-0.318487	0.000472217
Hlac_1462	phosphocarrier, HPr family CDS	1469296	1469625	330	reverse	-0.526998	8.04e-06
Hlac_1463	anaerobic dehydrogenase cluster protein CDS	1469681	1470472	792	reverse	-0.257502	0.00500188
Hlac_1464	aldehyde ferredoxin oxidoreductase CDS	1470585	1472471	1887	forward	0.301805	0.000719207
Hlac_1465	GTPase of unknown function domain protein CDS	1472473	1473675	1203	reverse	0.423013	1.9e-06
Hlac_1466	conserved hypothetical protein CDS	1473776	1474033	258	reverse	0.258795	0.0173742
Hlac_1467	UspA domain protein CDS	1474163	1474705	543	forward	-0.380502	1.24e-05
Hlac_1468	biotin/acetyl-CoA-carboxylase ligase CDS	1474755	1475744	990	reverse	0.587379	2.7e-09
Hlac_1469	conserved hypothetical protein CDS	1475941	1476498	558	forward	2.06633	3.42e-62
Hlac_1470	protein of unknown function DUF6 transmembrane CDS	1476521	1477462	942	reverse	2.17626	2.06e-36
Hlac_1471	transcriptional regulator, AsnC family CDS	1477645	1478127	483	forward	-0.463728	5.14e-09
Hlac_1472	aspartyl-tRNA(Asn) amidotransferase, B subunit CDS	1478613	1480496	1884	reverse	-0.139908	0.0713565
Hlac_1473	putative sensor protein CDS	1481099	1481803	705	forward	0.91297	6.25e-05
Hlac_1474	protein of unknown function DUF420 CDS	1482286	1482846	561	forward	-0.168495	0.0233849
Hlac_1475	putative membrane-bound metal-dependent hydrolase CDS	1482907	1483413	507	forward	0.370359	1.43e-05
Hlac_1476	halocyanin domain protein CDS	1483419	1484114	696	reverse	1.7899	9.82e-54
Hlac_1477	amidophosphoribosyltransferase CDS	1484201	1485700	1500	reverse	0.438194	1.49e-09
Hlac_1478	conserved hypothetical protein CDS	1485850	1486233	384	reverse	0.82552	5.25e-12
Hlac_1479	Fibronectin-binding A domain protein CDS	1486305	1488506	2202	reverse	0.37331	7.63e-05
Hlac_1480	histone acetyltransferase, ELP3 family CDS	1488589	1490346	1758	reverse	0.282224	0.000185175
Hlac_1481	protein of unknown function DUF790 CDS	1490434	1491951	1518	forward	0.00048466	0.995023
Hlac_1482	hypothetical protein CDS	1492081	1492185	105	reverse	-0.398376	0.00115068
Hlac_1483	Cupin 2 conserved barrel domain protein CDS	1492262	1492846	585	forward	-0.186701	0.0259705
Hlac_1484	conserved hypothetical protein CDS	1492949	1493479	531	reverse	0.323044	6.47e-05
Hlac_1485	RNA methylase, NOL1/NOP2/sun family CDS	1493476	1494420	945	reverse	0.364817	8.9e-05
Hlac_1486	protein of unknown function DUF75 CDS	1494534	1495274	741	forward	0.221317	0.00702822
Hlac_1487	isochorismate synthase CDS	1495309	1496646	1338	reverse	0.914096	2.1e-17
Hlac_1488	oxidoreductase molybdopterin binding CDS	1496730	1497386	657	reverse	0.0569582	0.442742
Hlac_1489	surface glycoprotein precursor CDS	1497621	1497836	216	forward	1.63222	1.31e-12
Hlac_1490	Protein of unknown function UPF0058 CDS	1498027	1498305	279	forward	3.50322	6.12e-84
Hlac_1491	Rhomboid family protein CDS	1498419	1500278	1860	forward	0.689211	1.57e-09
Hlac_1492	methyltransferase small CDS	1500283	1500906	624	reverse	-0.282955	0.00145448
Hlac_1493	hypothetical protein CDS	1500911	1501312	402	reverse	0.00690057	0.948072
Hlac_1494	transposase CDS	1501533	1502171	639	reverse	-0.491078	3.83e-10
Hlac_1495	Transcription factor TFIIB cyclin-related CDS	1502266	1503219	954	forward	0.405358	2.21e-08
Hlac_1496	UspA domain protein CDS	1503314	1503748	435	forward	1.17414	2.19e-26
Hlac_1497	AMP-dependent synthetase and ligase CDS	1503776	1505848	2073	forward	-0.0331383	0.679226
Hlac_1498	acyl-CoA dehydrogenase domain protein CDS	1505910	1507058	1149	forward	-0.0225654	0.746987
Hlac_1499	protein of unknown function DUF395 YeeE/YedE CDS	1507142	1507630	489	forward	-0.317825	0.000269968
Hlac_1500	protein of unknown function DUF395 YeeE/YedE CDS	1507627	1508106	480	forward	-0.259795	0.00785014
Hlac_1501	DNA mismatch repair protein MutS domain protein CDS	1508221	1510077	1857	forward	0.371351	0.000110361
Hlac_1502	conserved hypothetical protein CDS	1510070	1510549	480	forward	0.0560532	0.556182
Hlac_1503	glycoside hydrolase 15-related CDS	1510589	1515367	4779	reverse	-0.313667	0.00241057
Hlac_1504	alpha amylase catalytic region CDS	1515522	1517708	2187	forward	-0.389106	6.44e-06
Hlac_1505	4-alpha-glucanotransferase CDS	1517793	1519283	1491	forward	-0.247523	0.000682241
Hlac_1506	conserved hypothetical protein CDS	1519341	1519544	204	reverse	-0.484518	4.91e-05
Hlac_1507	amidase, hydantoinase/carbamoylase family CDS	1519843	1521252	1410	forward	1.48026	1.76e-21
Hlac_1508	MscS Mechanosensitive ion channel CDS	1521419	1522324	906	forward	-0.484249	2.32e-10
Hlac_1509	transcriptional regulator, ArsR family CDS	1522392	1522673	282	forward	0.774685	6.32e-11
Hlac_1510	conserved hypothetical protein CDS	1522773	1523078	306	forward	0.985613	2.95e-26
Hlac_1511	hypothetical protein CDS	1523726	1525756	2031	forward	-0.522192	5.37e-10
Hlac_1512	transposase CDS	1525929	1526567	639	reverse	-0.503656	2.23e-07
Hlac_1513	Zinc finger TFIIB-type domain protein CDS	1526720	1527721	1002	forward	0.676213	8.44e-15
Hlac_1514	conserved hypothetical protein CDS	1527818	1527997	180	forward	0.26938	0.0204226
Hlac_1515	Protein of unknown function UPF0058 CDS	1528239	1528472	234	forward	1.59813	2.26e-29
Hlac_1516	Protein of unknown function DUF555 CDS	1528643	1529101	459	reverse	0.24901	0.0140328
Hlac_1517	8-oxoguanine DNA glycosylase domain protein CDS	1529169	1530095	927	reverse	-0.48098	3.18e-08
Hlac_1518	cyclase/dehydrase CDS	1530213	1530710	498	forward	-0.348272	9.95e-05
Hlac_1519	histidine kinase CDS	1530773	1532290	1518	reverse	-0.26478	0.000640857
Hlac_1520	protein of unknown function DUF6 transmembrane CDS	1532512	1533399	888	reverse	-0.302036	0.00083787
Hlac_1521	conserved hypothetical protein CDS	1533554	1533856	303	forward	0.331926	0.00189387
Hlac_1522	hypothetical protein CDS	1533874	1534554	681	reverse	0.366074	3.45e-06
Hlac_1523	TATA-box binding family protein CDS	1540835	1541395	561	forward	2.15146	6.47e-119
Hlac_1524	orc1/cdc6 family replication initiation protein CDS	1541528	1542730	1203	reverse	0.480791	0.000471892
Hlac_1525	malate dehydrogenase CDS	1543576	1545828	2253	reverse	-0.277526	0.000701737
Hlac_1526	conserved hypothetical protein CDS	1545968	1547065	1098	reverse	-0.081864	0.264566
Hlac_1527	conserved hypothetical protein CDS	1547223	1548041	819	forward	-0.414288	5.17e-07
Hlac_1528	flagella cluster protein CDS	1548110	1548337	228	forward	-0.344072	0.00202263
Hlac_1529	MATE efflux family protein CDS	1548376	1550040	1665	reverse	0.134711	0.13535
Hlac_1530	MscS Mechanosensitive ion channel CDS	1550127	1551245	1119	reverse	-0.0379364	0.61834
Hlac_1531	protein of unknown function DUF75 CDS	1551403	1552143	741	forward	-0.53355	4.3e-08
Hlac_1532	transcriptional regulator, TrmB CDS	1552217	1553269	1053	forward	-0.109954	0.159687
Hlac_1533	aldo/keto reductase CDS	1553338	1554306	969	forward	-0.589906	4.3e-12
Hlac_1534	hypothetical protein CDS	1554448	1555170	723	forward	-0.259357	0.000697756
Hlac_1535	type III restriction protein res subunit CDS	1555292	1557268	1977	forward	-0.412022	3.76e-08
Hlac_1536	thiamine pyrophosphate protein domain protein TPP-binding CDS	1557347	1559095	1749	forward	0.0298842	0.700538
Hlac_1537	oxidoreductase domain protein CDS	1559182	1560252	1071	forward	0.187225	0.0229024
Hlac_1538	protein of unknown function DUF405 CDS	1560335	1561555	1221	forward	0.0942969	0.251334
Hlac_1539	fumarylacetoacetate (FAA) hydrolase CDS	1562030	1562749	720	reverse	0.77261	1.94e-13
Hlac_1540	hypothetical protein CDS	1562804	1563247	444	reverse	0.333753	0.00129652
Hlac_1541	hypothetical protein CDS	1563247	1563597	351	reverse	0.457597	1.72e-06
Hlac_1542	MoaD family protein CDS	1563594	1563881	288	reverse	0.128436	0.236772
Hlac_1543	conserved hypothetical protein CDS	1563950	1564333	384	reverse	0.620991	7.61e-09
Hlac_1544	conserved hypothetical protein CDS	1564370	1565134	765	reverse	-0.210888	0.0148596
Hlac_1545	phosphate uptake regulator, PhoU CDS	1565131	1566129	999	reverse	-0.51019	2.23e-11
Hlac_1546	Cys/Met metabolism pyridoxal-phosphate-dependentprotein CDS	1566749	1567957	1209	forward	0.171793	0.0216978
Hlac_1547	D-isomer specific 2-hydroxyacid dehydrogenase NAD-binding CDS	1568041	1568988	948	forward	0.140268	0.0841701
Hlac_1548	catalase/peroxidase HPI CDS	1569264	1571402	2139	reverse	0.134396	0.0772534
Hlac_1549	Cupin 2 conserved barrel domain protein CDS	1571723	1572157	435	reverse	-0.476436	3.53e-07
Hlac_1550	conserved hypothetical protein CDS	1572276	1572509	234	forward	-0.738726	1.85e-08
Hlac_1552	globin CDS	1572997	1573362	366	forward	0.71669	3.96e-12
Hlac_1553	phosphoribosylglycinamide synthetase CDS	1573442	1574752	1311	forward	-0.32525	1.88e-05
Hlac_1554	conserved hypothetical protein CDS	1574781	1575152	372	reverse	-0.191496	0.0696733
Hlac_1555	Alpha/beta hydrolase fold-3 domain protein CDS	1575225	1576175	951	reverse	0.0591865	0.473451
Hlac_1556	type III restriction protein res subunit CDS	1576225	1577637	1413	forward	-0.0154176	0.851809
Hlac_1557	uridine kinase CDS	1578312	1579007	696	reverse	0.273982	0.000172188
Hlac_1558	putative transcriptional regulator, XRE family CDS	1579252	1579872	621	forward	-0.584514	3.34e-08
Hlac_1559	GCN5-related N-acetyltransferase CDS	1579980	1580519	540	forward	-0.38706	3.36e-05
Hlac_1560	oxidoreductase domain protein CDS	1580817	1581917	1101	forward	0.0865301	0.237058
Hlac_1561	aldo/keto reductase CDS	1581927	1582856	930	reverse	-0.311936	4.21e-05
Hlac_1562	hypothetical protein CDS	1582958	1583161	204	forward	-0.123064	0.195381
Hlac_1563	CinA domain protein CDS	1583206	1583796	591	reverse	0.484512	7.62e-09
Hlac_1564	Methyltransferase type 11 CDS	1583856	1584506	651	forward	0.0691772	0.477054
Hlac_1565	hypothetical protein CDS	1584499	1585053	555	forward	0.0581835	0.559441
Hlac_1566	hypothetical protein CDS	1585097	1585387	291	forward	1.56204	2.31e-28
Hlac_1567	thymidine kinase CDS	1585457	1586146	690	reverse	0.550948	7.17e-09
Hlac_1568	amidohydrolase CDS	1586171	1587235	1065	reverse	0.379772	0.00015333
Hlac_1569	metal dependent phosphohydrolase CDS	1587293	1588537	1245	reverse	-0.534793	1.44e-08
Hlac_1570	UspA domain protein CDS	1588672	1589076	405	forward	0.0630367	0.495229
Hlac_1572	transcriptional regulator, XRE family CDS	1590310	1590879	570	reverse	1.1012	1.37e-23
Hlac_1573	UspA domain protein CDS	1590957	1591406	450	reverse	0.709124	3.35e-12
Hlac_1574	Amidohydrolase 3 CDS	1591464	1593086	1623	forward	-0.459099	8.32e-10
Hlac_1575	hypothetical protein CDS	1593173	1593424	252	forward	-0.106637	0.311068
Hlac_1576	hypothetical protein CDS	1593905	1598482	4578	forward	-0.439581	3.55e-05
Hlac_1577	agmatinase CDS	1598500	1599330	831	reverse	1.39752	2.03e-44
Hlac_1578	translation initiation factor eIF-5A CDS	1599340	1599717	378	reverse	3.0013	1.1e-168
Hlac_1579	hypothetical protein CDS	1599868	1600149	282	reverse	0.177707	0.0800706
Hlac_1580	aminotransferase class I and II CDS	1600152	1601300	1149	reverse	0.139168	0.0670915
Hlac_1581	protein of unknown function UPF0118 CDS	1601454	1602479	1026	forward	-0.395017	8.48e-07
Hlac_1582	Aldehyde Dehydrogenase CDS	1602552	1604207	1656	forward	-0.14993	0.0532936
Hlac_1583	hypothetical protein CDS	1604291	1605649	1359	forward	-0.438162	1.86e-09
Hlac_1584	conserved hypothetical protein CDS	1605732	1606535	804	forward	-0.458707	3.27e-05
Hlac_1585	Methyltransferase type 11 CDS	1606649	1607278	630	forward	-0.682461	1.69e-12
Hlac_1586	orotidine 5'-phosphate decarboxylase CDS	1607336	1608166	831	forward	0.00983141	0.896717
Hlac_1587	conserved hypothetical protein CDS	1608177	1608320	144	reverse	0.279128	0.0240447
Hlac_1588	protein of unknown function DUF358 CDS	1608371	1608994	624	forward	-0.0501107	0.54316
Hlac_1589	zinc finger CHY domain protein CDS	1608975	1609445	471	forward	0.206357	0.0314759
Hlac_1590	hypothetical protein CDS	1609883	1610134	252	forward	0.127604	0.173441
Hlac_1591	hypothetical protein CDS	1610228	1610671	444	reverse	-0.204464	0.0137733
Hlac_1592	AAA ATPase CDS	1610671	1612404	1734	reverse	-0.124894	0.108972
Hlac_1593	hypothetical protein CDS	1612919	1613107	189	forward	-0.513032	0.000408362
Hlac_1594	hypothetical protein CDS	1613108	1613341	234	reverse	-0.328132	0.00677031
Hlac_1595	SNARE associated Golgi protein CDS	1613398	1614102	705	forward	0.278864	0.000763407
Hlac_1596	GtrA family protein CDS	1614132	1614554	423	reverse	0.0133639	0.902823
Hlac_1597	sulfatase CDS	1614554	1616122	1569	reverse	0.264659	0.000883106
Hlac_1598	alpha/beta hydrolase fold protein CDS	1616397	1617383	987	forward	0.0855954	0.221231
Hlac_1599	Cupin 2 conserved barrel domain protein CDS	1617426	1617752	327	forward	-0.221005	0.0334442
Hlac_1600	Rhodanese domain protein CDS	1617752	1618174	423	forward	-0.124203	0.130471
Hlac_1602	conserved hypothetical protein CDS	1620482	1621390	909	reverse	-0.513088	1.61e-10
Hlac_1603	transposase, IS605 OrfB family CDS	1622112	1623392	1281	forward	0.460423	6.74e-06
Hlac_1604	conserved hypothetical protein CDS	1623459	1623827	369	reverse	0.87353	5.8e-05
Hlac_1605	6-phosphogluconate dehydrogenase NAD-binding CDS	1623946	1624863	918	reverse	0.699038	2.42e-16
Hlac_1606	transposase IS4 family protein CDS	1625081	1626253	1173	forward	0.571743	6.64e-13
Hlac_1607	Cupin 2 conserved barrel domain protein CDS	1626467	1626943	477	forward	-0.433687	6.33e-06
Hlac_1608	Pyridoxal-5'-phosphate-dependent protein beta subunit CDS	1626960	1628207	1248	reverse	-0.324253	1.88e-05
Hlac_1609	Bacterio-opsin activator HTH domain protein CDS	1628411	1629142	732	forward	-0.35206	3.61e-06
Hlac_1610	glycine cleavage system P-protein CDS	1629306	1630736	1431	reverse	0.129781	0.0785626
Hlac_1611	glycine cleavage system P-protein CDS	1630737	1632065	1329	reverse	-0.0122214	0.862353
Hlac_1612	glycine cleavage system H protein CDS	1632232	1632615	384	reverse	0.434737	6.64e-07
Hlac_1613	XPG I domain protein CDS	1632802	1633779	978	reverse	-0.381381	0.000154057
Hlac_1614	Conserved TM helix repeat-containing protein CDS	1633831	1634598	768	reverse	-0.376334	3.24e-06
Hlac_1615	ferredoxin CDS	1634931	1635587	657	forward	0.586685	2.26e-11
Hlac_1616	nucleic acid binding OB-fold tRNA/helicase-type CDS	1635618	1637795	2178	reverse	0.628302	1.15e-10
Hlac_1617	conserved hypothetical protein CDS	1637904	1638518	615	reverse	1.33868	1.57e-30
Hlac_1618	hypothetical protein CDS	1638657	1639112	456	forward	-0.339403	0.00019461
Hlac_1619	oxidoreductase domain protein CDS	1639129	1640262	1134	reverse	-0.416338	3.76e-06
Hlac_1620	Xylose isomerase domain protein TIM barrel CDS	1640278	1641249	972	reverse	-0.520259	1.11e-08
Hlac_1621	phage shock protein A, PspA CDS	1641427	1642320	894	forward	0.168057	0.0419687
Hlac_1622	Mandelate racemase/muconate lactonizing protein CDS	1642325	1643374	1050	reverse	0.355198	0.00142096
Hlac_1623	protein of unknown function DUF1611 CDS	1643371	1644462	1092	reverse	0.719017	3.21e-11
Hlac_1624	tetrahydrofolate dehydrogenase/cyclohydrolase CDS	1644546	1645469	924	reverse	-0.0363588	0.652719
Hlac_1625	aldo/keto reductase CDS	1645604	1646380	777	reverse	0.280383	0.0022485
Hlac_1626	HAD-superfamily hydrolase, subfamily IA, variant1 CDS	1646446	1647129	684	reverse	-0.156667	0.049434
Hlac_1627	putative signal transduction protein with CBS domains CDS	1647244	1648383	1140	forward	-0.249671	0.0002682
Hlac_1628	peptidase S8 and S53 subtilisin kexin sedolisin CDS	1648534	1652181	3648	reverse	-0.393222	4.51e-05
Hlac_1629	DNA repair and recombination protein RadB CDS	1652254	1652961	708	reverse	1.74708	2.01e-54
Hlac_1630	cold-shock DNA-binding domain protein CDS	1653157	1653363	207	reverse	5.4252	1.26e-83
Hlac_1631	electron transport protein SCO1/SenC CDS	1653535	1654230	696	forward	0.214901	0.0102238
Hlac_1632	Redoxin domain protein CDS	1654227	1654799	573	forward	-0.00516648	0.95949
Hlac_1633	cytochrome c biogenesis protein transmembrane region CDS	1654816	1655481	666	forward	0.473451	8.14e-08
Hlac_1634	hypothetical protein CDS	1655553	1656197	645	forward	0.227861	0.00590721
Hlac_1635	protein of unknown function DUF124 CDS	1656307	1656963	657	forward	-0.137446	0.131327
Hlac_1636	hypothetical protein CDS	1657066	1657284	219	forward	-0.274767	0.0266523
Hlac_1637	sodium:neurotransmitter symporter CDS	1657302	1658657	1356	reverse	0.382525	4.51e-06
Hlac_1638	FAD dependent oxidoreductase CDS	1658856	1660244	1389	forward	0.320257	2.06e-05
Hlac_1639	conserved hypothetical protein CDS	1660291	1661412	1122	reverse	0.388514	7.55e-08
Hlac_1640	hypothetical protein CDS	1662105	1662590	486	forward	0.473364	9.15e-05
Hlac_1641	conserved hypothetical protein CDS	1662681	1662881	201	forward	-0.0942921	0.307985
Hlac_1642	hypothetical protein CDS	1663209	1663685	477	reverse	0.628058	5.92e-08
Hlac_1643	hypothetical protein CDS	1664074	1665918	1845	reverse	-0.574052	7.92e-13
Hlac_1644	integrase family protein CDS	1666189	1667190	1002	reverse	-0.26408	0.000245598
Hlac_1645	hypothetical protein CDS	1667789	1668751	963	reverse	-0.317434	9.51e-05
Hlac_1646	transcriptional coactivator/pterin dehydratase CDS	1669147	1669497	351	forward	-0.402371	1.23e-05
Hlac_1647	hypothetical protein CDS	1669647	1670129	483	forward	2.02249	5.88e-63
Hlac_1648	conserved hypothetical protein CDS	1670171	1671076	906	reverse	0.88355	1.63e-22
Hlac_1649	hypothetical protein CDS	1671073	1671399	327	reverse	0.939363	1.56e-14
Hlac_1650	manganese and iron superoxide dismutase CDS	1671557	1672156	600	reverse	2.51875	2.72e-107
Hlac_1651	conserved hypothetical protein CDS	1672511	1673050	540	reverse	0.886303	1.04e-16
Hlac_1652	Di-trans-poly-cis-decaprenylcistransferase CDS	1673114	1673974	861	forward	0.270855	0.000631867
Hlac_1653	phosphate transporter CDS	1673994	1675160	1167	reverse	0.136776	0.107641
Hlac_1654	protein of unknown function DUF111 CDS	1675338	1676816	1479	forward	0.0714919	0.396452
Hlac_1655	conserved hypothetical protein CDS	1676839	1677150	312	reverse	0.552926	2.27e-05
Hlac_1656	hypothetical protein CDS	1677334	1677447	114	reverse	-0.356487	0.013315
Hlac_1657	aspartyl-tRNA synthetase CDS	1677677	1678981	1305	forward	0.62009	2.82e-11
Hlac_1658	hypothetical protein CDS	1679253	1679567	315	forward	-0.160269	0.127693
Hlac_1659	conserved hypothetical protein CDS	1679551	1680303	753	forward	0.293919	0.000319975
Hlac_1660	SNARE associated Golgi protein CDS	1680573	1681250	678	reverse	0.77621	2.32e-10
Hlac_1661	ATP-NAD/AcoX kinase CDS	1681328	1682155	828	reverse	1.27485	2.06e-14
Hlac_1662	putative circadian clock protein, KaiC CDS	1682277	1683695	1419	forward	-0.273139	0.000435579
Hlac_1663	conserved hypothetical protein CDS	1684247	1684531	285	forward	0.39817	0.00714495
Hlac_1664	peptidase M28 CDS	1685033	1686472	1440	forward	0.603824	4.38e-08
Hlac_1665	tRNA pseudouridine synthase CDS	1686494	1687375	882	reverse	0.746763	5.25e-10
Hlac_1666	UspA domain protein CDS	1687372	1687890	519	reverse	0.98281	3.05e-19
Hlac_1667	conserved hypothetical protein CDS	1687997	1688197	201	reverse	-0.0328066	0.718952
Hlac_1668	peptidyl-prolyl cis-trans isomerase cyclophilin type CDS	1688295	1688900	606	forward	1.23114	1.05e-41
Hlac_1669	nucleoside recognition domain protein CDS	1689313	1690296	984	reverse	0.316456	7.3e-05
Hlac_1670	conserved hypothetical protein CDS	1690415	1691311	897	forward	0.495329	4.52e-08
Hlac_1671	aminopeptidase (leucyl aminopeptidase, aminopeptidase T) 1 CDS	1691761	1692711	951	reverse	0.373166	4.57e-06
Hlac_1672	glyceraldehyde-3-phosphate dehydrogenase, type II CDS	1692890	1693954	1065	forward	0.608739	5.88e-08
Hlac_1673	hypothetical protein CDS	1693982	1694158	177	reverse	0.554146	1.84e-06
Hlac_1674	conserved hypothetical protein CDS	1694305	1694604	300	reverse	1.40172	7.69e-33
Hlac_1675	hypothetical protein CDS	1694699	1695703	1005	reverse	-0.463108	7.42e-09
Hlac_1676	conserved hypothetical protein CDS	1695857	1696219	363	forward	0.0139395	0.878666
Hlac_1677	alkyl hydroperoxide reductase/ Thiol specific antioxidant/ Mal allergen CDS	1696647	1697126	480	reverse	-0.320241	0.000331462
Hlac_1678	Protein of unknown function DUF367 CDS	1697223	1697726	504	reverse	1.14888	5.27e-51
Hlac_1679	F420-dependent oxidoreductase CDS	1698325	1699080	756	forward	1.30167	3.42e-34
Hlac_1680	Luciferase-like monooxygenase CDS	1699083	1700066	984	forward	1.87503	2.26e-50
Hlac_1681	methyl-accepting chemotaxis sensory transducer CDS	1700223	1701893	1671	forward	-0.254328	0.00114053
Hlac_1682	hypothetical protein CDS	1701918	1702157	240	reverse	-0.197858	0.114915
Hlac_1683	peptidase M50 CDS	1702296	1704167	1872	forward	0.581515	1.45e-08
Hlac_1684	LOR/SDH bifunctional protein conserved domain protein CDS	1704250	1705539	1290	forward	-0.187085	0.0107452
Hlac_1685	GCN5-related N-acetyltransferase CDS	1705536	1706051	516	forward	-0.212861	0.00986643
Hlac_1686	UspA domain protein CDS	1706140	1706565	426	forward	0.357869	0.000118057
Hlac_1687	Rhodanese domain protein CDS	1706654	1707526	873	forward	2.12857	2.2e-65
Hlac_1688	peptidase S9 prolyl oligopeptidase active site domain protein CDS	1707744	1709645	1902	reverse	-0.43239	1.21e-06
Hlac_1689	conserved hypothetical protein CDS	1709729	1709962	234	forward	-0.422387	9.82e-05
Hlac_1690	conserved hypothetical protein CDS	1710042	1710398	357	reverse	0.801759	1.47e-08
Hlac_1691	TrkA-C domain protein CDS	1710395	1711600	1206	reverse	-0.0693983	0.400478
Hlac_1692	conserved hypothetical protein CDS	1711672	1712214	543	reverse	0.70749	6.16e-09
Hlac_1693	methenyltetrahydromethanopterin cyclohydrolase CDS	1712228	1713166	939	reverse	1.29122	3.29e-28
Hlac_1694	hypothetical protein CDS	1713223	1713579	357	reverse	1.32009	1.53e-29
Hlac_1695	conserved hypothetical protein CDS	1713654	1714118	465	reverse	1.07838	6.87e-18
Hlac_1696	conserved hypothetical protein CDS	1714182	1714733	552	reverse	1.69443	7.24e-44
Hlac_1697	hypothetical protein CDS	1714790	1715350	561	reverse	-0.386547	4.62e-06
Hlac_1698	DNA replication factor Dna2 CDS	1715378	1718083	2706	forward	-0.116675	0.126966
Hlac_1699	protein of unknown function DUF47 CDS	1718105	1718821	717	reverse	-0.0712223	0.454974
Hlac_1700	SAICAR synthetase CDS	1718927	1720003	1077	reverse	-0.102833	0.214613
Hlac_1701	protein of unknown function DUF127 CDS	1720182	1720742	561	forward	-0.0575328	0.51124
Hlac_1702	putative circadian clock protein, KaiC CDS	1720816	1722315	1500	reverse	-0.371367	8.37e-07
Hlac_1704	histidine kinase CDS	1722982	1723866	885	forward	0.110009	0.240779
Hlac_1705	hypothetical protein CDS	1723893	1724915	1023	reverse	1.05901	3.97e-20
Hlac_1706	UspA domain protein CDS	1724976	1725848	873	reverse	-0.615837	1.83e-13
Hlac_1708	Transcription factor TFIIE, alpha subunit CDS	1726288	1726812	525	forward	1.47672	8.24e-37
Hlac_1709	conserved hypothetical protein CDS	1726812	1727507	696	forward	0.922155	3.3e-16
Hlac_1710	conserved hypothetical protein CDS	1727511	1728284	774	forward	0.568435	9.95e-08
Hlac_1711	molybdopterin binding domain protein CDS	1728355	1729050	696	forward	0.972724	1.59e-18
Hlac_1712	hypothetical protein CDS	1729067	1729180	114	reverse	0.267415	0.0746258
Hlac_1713	ATP-NAD/AcoX kinase CDS	1729270	1730370	1101	forward	-0.300106	0.000223045
Hlac_1714	hypothetical protein CDS	1730367	1730537	171	reverse	-0.397847	0.00125714
Hlac_1715	hypothetical protein CDS	1730674	1730793	120	forward	-0.493326	0.00337143
Hlac_1716	AAA family ATPase, CDC48 subfamily CDS	1730790	1733012	2223	forward	-0.102062	0.175582
Hlac_1717	conserved hypothetical protein CDS	1733081	1733614	534	forward	0.0907042	0.301057
Hlac_1718	conserved hypothetical protein CDS	1733784	1733999	216	forward	0.198673	0.0863827
Hlac_1719	peptidase U61 LD-carboxypeptidase A CDS	1734016	1735113	1098	reverse	-0.0315158	0.666362
Hlac_1720	carbamoyl-phosphate synthase, large subunit CDS	1735212	1738433	3222	forward	0.245336	0.0193215
Hlac_1721	NosL family protein CDS	1738537	1739106	570	reverse	3.43834	2.42e-123
Hlac_1722	copper-binding protein CDS	1739212	1741347	2136	forward	1.83697	8.51e-30
Hlac_1723	ABC transporter related CDS	1741340	1742314	975	forward	0.882032	1.52e-15
Hlac_1724	copper ABC transporter permease CDS	1742311	1743174	864	forward	0.305875	0.000906105
Hlac_1725	conserved hypothetical protein CDS	1743203	1743550	348	reverse	1.02903	3.86e-18
Hlac_1726	transcriptional regulator, ArsR family CDS	1743665	1744168	504	forward	1.5153	1.33e-48
Hlac_1727	conserved hypothetical protein CDS	1744262	1745161	900	forward	1.01004	4.26e-15
Hlac_1728	conserved hypothetical protein CDS	1745216	1745929	714	forward	2.26598	3.63e-54
Hlac_1729	ThiJ/PfpI domain protein CDS	1746015	1746698	684	forward	0.693914	1.56e-14
Hlac_1730	UspA domain protein CDS	1746771	1747250	480	reverse	0.311137	0.000659624
Hlac_1731	hypothetical protein CDS	1747325	1747627	303	reverse	-0.525249	4.54e-06
Hlac_1732	PASTA domain containing protein CDS	1747624	1748916	1293	reverse	-0.477522	4.34e-06
Hlac_1733	conserved hypothetical protein CDS	1748913	1749305	393	reverse	-0.578296	6.47e-06
Hlac_1734	conserved hypothetical protein CDS	1749295	1749870	576	reverse	-0.365176	0.00214069
Hlac_1735	conserved hypothetical protein CDS	1749948	1750472	525	reverse	-0.608143	4.51e-08
Hlac_1736	hypothetical protein CDS	1750739	1750975	237	forward	-0.377652	6.45e-06
Hlac_1738	hypothetical protein CDS	1752028	1752279	252	reverse	0.373727	0.000885439
Hlac_1739	Xylose isomerase domain protein TIM barrel CDS	1752906	1753721	816	reverse	-0.361361	2.59e-05
Hlac_1740	hypothetical protein CDS	1754088	1754993	906	forward	0.0320879	0.669378
Hlac_1741	FAD-dependent pyridine nucleotide-disulphide oxidoreductase CDS	1755201	1755794	594	forward	0.881483	2.69e-16
Hlac_1742	HhH-GPD family protein CDS	1755834	1756430	597	reverse	0.317046	0.000171565
Hlac_1743	3-hydroxyacyl-CoA dehydrogenase NAD-binding CDS	1756557	1758548	1992	forward	-0.393983	1.67e-07
Hlac_1744	Methyltransferase type 11 CDS	1758595	1759221	627	reverse	-0.0664672	0.373295
Hlac_1745	aspartate-semialdehyde dehydrogenase CDS	1759291	1760337	1047	reverse	0.641811	2.04e-11
Hlac_1746	Na+/H+ antiporter NhaC CDS	1760593	1762278	1686	forward	-0.648374	5.76e-12
Hlac_1747	monooxygenase FAD-binding CDS	1762684	1763943	1260	forward	-0.454396	6.33e-11
Hlac_1748	putative transcriptional regulator, AsnC family CDS	1764177	1764644	468	forward	-0.523221	2.17e-10
Hlac_1749	hypothetical protein CDS	1764821	1765177	357	forward	-0.461788	4.34e-06
Hlac_1750	heavy metal translocating P-type ATPase CDS	1766015	1768516	2502	forward	-0.216399	0.0198882
Hlac_1751	N-ethylammeline chlorohydrolase CDS	1768690	1769217	528	reverse	-0.364551	0.00697741
Hlac_1752	hypothetical protein CDS	1769196	1769309	114	reverse	-0.670316	0.0002255
Hlac_1753	hypothetical protein CDS	1769344	1769745	402	reverse	-0.537185	8.37e-06
Hlac_1754	hypothetical protein CDS	1769745	1770107	363	reverse	-0.591651	5.47e-06
Hlac_1755	hypothetical protein CDS	1770323	1771552	1230	reverse	-0.392685	1.3e-07
Hlac_1757	transposase (ISH3) CDS	1773018	1774184	1167	forward	-0.119443	0.129235
Hlac_1759	transposase (ISH3) CDS	1775488	1776654	1167	reverse	-0.0524394	0.600852
Hlac_1761	conserved hypothetical protein CDS	1778111	1778713	603	forward	0.969842	3.12e-33
Hlac_1762	CoA-binding domain protein CDS	1778774	1779196	423	forward	0.270714	0.00739628
Hlac_1763	Pyridoxal-5'-phosphate-dependent protein beta subunit CDS	1779260	1780240	981	reverse	0.861208	7.23e-16
Hlac_1764	threonyl-tRNA synthetase CDS	1780411	1782360	1950	forward	-0.0197881	0.789974
Hlac_1765	aminotransferase class V CDS	1782439	1783605	1167	forward	0.328339	2.63e-05
Hlac_1766	IMP dehydrogenase/GMP reductase CDS	1783687	1784796	1110	forward	-0.0718051	0.400574
Hlac_1767	conserved hypothetical protein CDS	1784914	1785633	720	forward	-0.169536	0.0897867
Hlac_1768	major facilitator superfamily MFS 1 CDS	1785672	1786970	1299	reverse	-0.15294	0.0415313
Hlac_1769	hypothetical protein CDS	1787056	1787196	141	forward	-0.13979	0.201275
Hlac_1770	AAA ATPase containing von Willebrand factor typeA (vWA) domain CDS	1787827	1790034	2208	forward	-0.316834	0.0016763
Hlac_1771	hypothetical protein CDS	1790128	1790796	669	reverse	0.53594	1.99e-06
Hlac_1772	hypothetical protein CDS	1791294	1791494	201	forward	-0.436492	5.35e-05
Hlac_1773	TrkA-N domain protein CDS	1791620	1793083	1464	forward	0.0945685	0.220071
Hlac_1774	conserved hypothetical protein CDS	1793143	1793385	243	forward	-0.240729	0.0561637
Hlac_1775	Nucleotidyl transferase CDS	1793429	1794403	975	reverse	0.329151	0.000319053
Hlac_1776	conserved hypothetical protein CDS	1794508	1794804	297	reverse	0.973539	7.34e-19
Hlac_1777	DSBA oxidoreductase CDS	1794901	1795608	708	forward	0.0929607	0.27501
Hlac_1778	major facilitator superfamily MFS 1 CDS	1795683	1796936	1254	forward	1.26746	6.8e-25
Hlac_1779	prephenate dehydrogenase CDS	1797020	1797793	774	forward	1.32038	7.96e-18
Hlac_1780	Methyltransferase type 12 CDS	1797879	1799324	1446	forward	0.491666	3.57e-10
Hlac_1781	zinc/iron permease CDS	1799556	1800410	855	forward	-0.152982	0.0429587
Hlac_1782	protein of unknown function DUF159 CDS	1800486	1801229	744	reverse	0.13492	0.070844
Hlac_1783	conserved hypothetical protein CDS	1801342	1802106	765	forward	-0.136409	0.0863201
Hlac_1784	conserved hypothetical protein CDS	1802154	1803242	1089	reverse	0.519953	7.64e-05
Hlac_1785	conserved hypothetical protein CDS	1803419	1803601	183	forward	1.8195	4.69e-29
Hlac_1786	conserved hypothetical protein CDS	1803693	1803890	198	forward	1.99892	8.83e-45
Hlac_1787	hypothetical protein CDS	1803994	1804236	243	forward	0.111396	0.280158
Hlac_1788	Water Stress and Hypersensitive response domain protein CDS	1804251	1805177	927	forward	-0.250588	0.00707515
Hlac_1789	aminotransferase class V CDS	1805172	1806269	1098	reverse	0.0577086	0.46049
Hlac_1790	membrane-bound metal-dependent hydrolase CDS	1806412	1807029	618	forward	0.65142	4.76e-12
Hlac_1791	hypothetical protein CDS	1807063	1807269	207	forward	0.0419607	0.73339
Hlac_1792	hypothetical protein CDS	1807387	1807545	159	forward	-0.355945	0.00233573
Hlac_1793	protein of unknown function DUF81 CDS	1807546	1808592	1047	forward	-0.478274	3.03e-08
Hlac_1794	inositol monophosphatase CDS	1808629	1809426	798	reverse	-0.12178	0.131631
Hlac_1795	conserved hypothetical protein CDS	1809546	1809803	258	forward	0.695554	0.0147152
Hlac_1796	beta-lactamase domain protein CDS	1810011	1811255	1245	reverse	0.886631	8.98e-20
Hlac_1797	conserved hypothetical protein CDS	1811369	1812373	1005	reverse	0.791229	3.89e-13
Hlac_1798	DNA primase, small subunit CDS	1812370	1813533	1164	reverse	0.334522	3.7e-05
Hlac_1799	Na+/Ca+ antiporter, CaCA family CDS	1813656	1814636	981	forward	0.184407	0.0185756
Hlac_1800	histidine kinase CDS	1814739	1816505	1767	forward	-0.231777	0.00575801
Hlac_1801	beta-lactamase CDS	1816597	1817331	735	forward	0.79965	5.54e-11
Hlac_1802	helicase CDS	1817629	1818084	456	forward	0.7965	1.16e-22
Hlac_1803	cytochrome oxidase assembly CDS	1818650	1819543	894	forward	1.54172	4.02e-30
Hlac_1804	extracellular solute-binding protein family 3 CDS	1819692	1820495	804	forward	0.861477	4.45e-21
Hlac_1805	polar amino acid ABC transporter, inner membranesubunit CDS	1820497	1821300	804	forward	0.252356	0.00766927
Hlac_1806	ABC transporter related CDS	1821297	1822043	747	forward	-0.0812592	0.33586
Hlac_1807	polar amino acid ABC transporter, inner membranesubunit CDS	1822043	1822969	927	forward	0.166841	0.0385601
Hlac_1808	Alcohol dehydrogenase GroES domain protein CDS	1822976	1824049	1074	reverse	0.0465231	0.522338
Hlac_1809	histidine kinase CDS	1824342	1825463	1122	forward	0.239718	0.00194596
Hlac_1810	AAA ATPase central domain protein CDS	1825527	1827029	1503	reverse	1.43462	1.37e-34
Hlac_1811	DoxX family protein CDS	1827158	1828258	1101	reverse	0.64285	1.69e-08
Hlac_1812	pseudouridylate synthase TruB domain protein CDS	1828587	1829618	1032	reverse	0.585262	1.74e-06
Hlac_1813	cytidylate kinase CDS	1829641	1830219	579	reverse	0.14839	0.0817911
Hlac_1814	hypothetical protein CDS	1830313	1830645	333	reverse	1.28627	3.38e-39
Hlac_1815	Alcohol dehydrogenase zinc-binding domain protein CDS	1830635	1831687	1053	reverse	0.334446	6.37e-05
Hlac_1816	ribosomal protein S13 CDS	1832058	1832582	525	forward	1.55518	3.42e-33
Hlac_1817	ribosomal protein S4 CDS	1832579	1833106	528	forward	0.632501	5.87e-07
Hlac_1818	ribosomal protein S11 CDS	1833113	1833502	390	forward	1.15831	1.8e-20
Hlac_1819	RNA polymerase insert CDS	1833504	1834256	753	forward	1.4239	2.79e-34
Hlac_1820	ribosomal protein L15 CDS	1834548	1834901	354	forward	1.22457	1.1e-06
Hlac_1821	ribosomal protein L13 CDS	1834898	1835347	450	forward	0.548979	5.27e-06
Hlac_1822	ribosomal protein S9 CDS	1835341	1835739	399	forward	0.657638	3.86e-09
Hlac_1823	RNA polymerase, N/8 Kd subunit CDS	1835752	1835946	195	forward	0.508533	0.000135973
Hlac_1824	RNA polymerase Rpb6 CDS	1835950	1836129	180	forward	0.830301	1.02e-07
Hlac_1825	enolase CDS	1836129	1837331	1203	forward	0.950683	1e-22
Hlac_1826	ribosomal protein S2 CDS	1837348	1838154	807	forward	1.98753	2.22e-65
Hlac_1827	conserved hypothetical protein CDS	1838261	1838605	345	reverse	-0.028081	0.825444
Hlac_1828	hypothetical protein CDS	1838631	1839227	597	reverse	-0.664647	1.11e-12
Hlac_1829	mevalonate kinase CDS	1839357	1840373	1017	forward	1.07312	2.61e-19
Hlac_1830	aspartate/glutamate/uridylate kinase CDS	1840370	1841176	807	forward	0.762933	1.52e-10
Hlac_1831	protein of unknown function DUF59 CDS	1841252	1842289	1038	forward	-0.120431	0.164381
Hlac_1832	hypothetical protein CDS	1842286	1842624	339	forward	0.219799	0.0092801
Hlac_1833	hypothetical protein CDS	1842893	1843201	309	reverse	-0.479784	0.000297826
Hlac_1834	cobalamin synthesis protein P47K CDS	1843371	1844492	1122	forward	-0.432622	8.1e-08
Hlac_1835	conserved hypothetical protein CDS	1844517	1844669	153	reverse	-0.562041	3.49e-05
Hlac_1836	hypothetical protein CDS	1844835	1845002	168	forward	-0.593186	4.88e-06
Hlac_1837	Alcohol dehydrogenase GroES domain protein CDS	1845060	1846229	1170	reverse	-0.158777	0.0206869
Hlac_1838	conserved hypothetical protein CDS	1846513	1846830	318	forward	1.9609	1.45e-51
Hlac_1840	transposase IS4 family protein CDS	1848154	1849326	1173	reverse	0.665698	3.36e-17
Hlac_1841	5'-nucleotidase 2; 2',3'-cyclic-nucleotide 2'-phosphodiesterase 2; UDP-sugar hydrolase 2 CDS	1849379	1849780	402	reverse	1.23531	1.14e-28
Hlac_1842	ribosomal protein L7Ae/L30e/S12e/Gadd45 CDS	1850071	1850433	363	forward	1.49296	9.66e-83
Hlac_1843	Ribosomal protein S28e CDS	1850440	1850664	225	forward	1.86846	1.44e-70
Hlac_1844	Ribosomal protein L24E CDS	1850668	1850856	189	forward	1.2558	5.47e-23
Hlac_1845	nucleoside diphosphate kinase CDS	1850857	1851336	480	forward	1.2338	1.48e-08
Hlac_1846	FG-GAP repeat protein CDS	1851499	1852740	1242	reverse	1.8689	1.56e-34
Hlac_1847	carbonic anhydrase CDS	1852819	1853538	720	reverse	0.151982	0.0658142
Hlac_1848	hypothetical protein CDS	1853664	1853798	135	reverse	-0.334519	0.00136292
Hlac_1849	S1 IF1 family protein CDS	1854099	1854350	252	forward	3.65524	6.88e-118
Hlac_1850	acetyl-CoA acetyltransferase CDS	1854553	1855695	1143	reverse	-0.25264	0.000953197
Hlac_1851	phosphoglycerate mutase, 2,3-bisphosphoglycerate-independent CDS	1855766	1857331	1566	reverse	0.295051	0.00134461
Hlac_1852	transcriptional regulator, ArsR family CDS	1857489	1858160	672	forward	0.945429	2.38e-21
Hlac_1853	protein of unknown function DUF6 transmembrane CDS	1858269	1859189	921	forward	1.0751	9.97e-37
Hlac_1854	GCN5-related N-acetyltransferase CDS	1859269	1859862	594	forward	-0.360387	0.000399619
Hlac_1855	transport system permease protein CDS	1859917	1860546	630	forward	0.0235788	0.766468
Hlac_1856	Protein of unknown function DUF54 CDS	1860593	1861045	453	reverse	0.616038	8.43e-09
Hlac_1857	dephospho-CoA kinase CDS	1861042	1861662	621	reverse	0.666952	5.66e-11
Hlac_1858	hypothetical protein CDS	1862187	1863044	858	reverse	-0.114466	0.190294
Hlac_1859	molybdenum cofactor biosynthesis protein A CDS	1863367	1864371	1005	reverse	-0.195801	0.00813807
Hlac_1860	beta-lactamase domain protein CDS	1864440	1865333	894	reverse	-0.324022	4.35e-05
Hlac_1861	methyl-accepting chemotaxis sensory transducer CDS	1865518	1867035	1518	forward	-0.441839	1.24e-05
Hlac_1862	UspA domain protein CDS	1867073	1867498	426	reverse	0.414116	7.15e-05
Hlac_1863	aminoacyl-tRNA synthetase class Ib CDS	1867651	1869255	1605	forward	0.0640103	0.455155
Hlac_1864	conserved hypothetical protein CDS	1869292	1869642	351	reverse	-0.127563	0.312871
Hlac_1865	conserved hypothetical protein CDS	1869740	1871707	1968	forward	-0.380415	3.03e-06
Hlac_1866	Acetamidase/Formamidase CDS	1871779	1872696	918	reverse	-0.455425	1.09e-07
Hlac_1867	beta-lactamase domain protein CDS	1872857	1874290	1434	forward	-0.469169	7.83e-07
Hlac_1868	conserved hypothetical protein CDS	1874287	1874583	297	forward	-0.0580412	0.586996
Hlac_1869	copper-translocating P-type ATPase CDS	1875117	1877342	2226	reverse	-0.257129	0.00141471
Hlac_1870	conserved hypothetical protein CDS	1877348	1877704	357	reverse	-0.386292	0.000147486
Hlac_1871	blue (type 1) copper domain protein CDS	1878151	1878816	666	reverse	-0.248933	0.00714659
Hlac_1872	transcription regulator CDS	1878980	1879330	351	forward	0.179051	0.0825462
Hlac_1873	conserved hypothetical protein CDS	1879338	1879637	300	forward	0.118123	0.285406
Hlac_1874	conserved hypothetical protein CDS	1879634	1879909	276	forward	-0.262644	0.016186
Hlac_1875	Chorismate mutase CDS	1880262	1880555	294	reverse	1.17568	1.71e-29
Hlac_1876	shikimate kinase CDS	1880586	1881479	894	reverse	1.46308	7.72e-23
Hlac_1877	hypothetical protein CDS	1881582	1882175	594	reverse	-0.182119	0.0493413
Hlac_1878	conserved hypothetical protein CDS	1882178	1882639	462	reverse	0.138549	0.128875
Hlac_1879	hypothetical protein CDS	1882639	1884033	1395	reverse	0.0489615	0.516141
Hlac_1880	conserved hypothetical protein CDS	1884197	1884655	459	forward	0.060785	0.549207
Hlac_1881	conserved hypothetical protein CDS	1884711	1884950	240	forward	-0.113974	0.296718
Hlac_1882	conserved hypothetical protein CDS	1885038	1885388	351	forward	0.398885	4.61e-07
Hlac_1883	conserved hypothetical protein CDS	1885816	1886124	309	forward	0.746854	7.11e-12
Hlac_1884	ATP-grasp protein-like protein CDS	1886269	1887573	1305	reverse	2.26309	1.62e-39
Hlac_1885	hypothetical protein CDS	1887572	1887748	177	forward	-0.739358	2.69e-07
Hlac_1886	conserved hypothetical protein CDS	1887853	1888386	534	forward	0.314846	8.1e-05
Hlac_1887	conserved hypothetical protein CDS	1888425	1888748	324	forward	0.460018	2.47e-06
Hlac_1888	thymidylate kinase CDS	1888806	1889399	594	reverse	0.459222	6.42e-07
Hlac_1889	protein of unknown function DUF21 CDS	1889553	1890947	1395	forward	-0.149062	0.0451784
Hlac_1890	UspA domain protein CDS	1891029	1891922	894	forward	-0.333031	2.57e-05
Hlac_1891	NAD-dependent epimerase/dehydratase CDS	1892030	1892926	897	forward	0.365418	3.86e-06
Hlac_1892	Tubulin/FtsZ GTPase CDS	1893120	1894298	1179	forward	1.07319	4.12e-26
Hlac_1893	protein of unknown function DUF121 CDS	1894312	1894965	654	forward	0.67524	5.65e-10
Hlac_1894	Radical SAM domain protein CDS	1895054	1896217	1164	forward	1.32838	7.92e-25
Hlac_1895	MscS Mechanosensitive ion channel CDS	1896289	1897149	861	forward	1.00285	1.74e-29
Hlac_1896	short-chain dehydrogenase/reductase SDR CDS	1897229	1897975	747	reverse	0.216644	0.0105146
Hlac_1897	phytoene desaturase CDS	1898149	1899648	1500	forward	0.124161	0.14728
Hlac_1898	UbiA prenyltransferase CDS	1899645	1900544	900	forward	-0.129776	0.19192
Hlac_1899	carotene biosynthesis associated membrane protein CDS	1900541	1901422	882	forward	-0.117134	0.193705
Hlac_1900	conserved hypothetical protein CDS	1901513	1902070	558	forward	0.0533929	0.533172
Hlac_1901	sodium/calcium exchanger membrane region CDS	1902175	1903485	1311	forward	-0.0827958	0.379422
Hlac_1902	cytochrome b subunit of nitric oxide reductase CDS	1903522	1905813	2292	reverse	-0.54847	6.2e-10
Hlac_1903	pterin cluster protein CDS	1905920	1906417	498	forward	-0.495848	1.41e-05
Hlac_1904	multicopper oxidase type 3 CDS	1906566	1907762	1197	reverse	0.0488607	0.510915
Hlac_1905	amino acid permease-associated region CDS	1907926	1910364	2439	reverse	-0.129549	0.08013
Hlac_1906	phosphodiesterase, MJ0936 family CDS	1910483	1911037	555	forward	-0.426378	3.53e-07
Hlac_1907	hypothetical protein CDS	1911107	1911343	237	forward	-0.12505	0.369593
Hlac_1908	multi-sensor signal transduction histidine kinase CDS	1911368	1912957	1590	reverse	-0.374042	5.21e-07
Hlac_1909	conserved hypothetical protein CDS	1912960	1913703	744	reverse	-0.100975	0.275818
Hlac_1910	UspA domain protein CDS	1913823	1914191	369	forward	-0.640707	5.78e-12
Hlac_1911	GCN5-related N-acetyltransferase CDS	1914188	1914778	591	forward	-0.564558	3.87e-08
Hlac_1912	adenylate kinase CDS	1914893	1915516	624	forward	1.00613	3.27e-23
Hlac_1913	protein of unknown function DUF106 transmembrane CDS	1915636	1916550	915	forward	0.997434	1.82e-27
Hlac_1914	major facilitator superfamily MFS 1 CDS	1917105	1918481	1377	reverse	-0.0349235	0.643315
Hlac_1915	Alpha/beta hydrolase fold-3 domain protein CDS	1918595	1919530	936	forward	-0.400688	5.86e-06
Hlac_1916	Bacterio-opsin activator HTH domain protein CDS	1919587	1920237	651	reverse	-0.269269	0.00199296
Hlac_1917	alpha/beta hydrolase fold protein CDS	1920269	1921201	933	reverse	-0.576828	1.19e-09
Hlac_1918	conserved hypothetical protein CDS	1921339	1922196	858	forward	-0.662615	1.69e-11
Hlac_1919	N-acylglucosamine 2-epimerase CDS	1922259	1923518	1260	forward	0.279855	0.00114387
Hlac_1920	short-chain dehydrogenase/reductase SDR CDS	1923552	1924424	873	reverse	0.417792	1.62e-05
Hlac_1921	putative sensor protein CDS	1924495	1925262	768	reverse	0.803889	8.51e-14
Hlac_1922	molybdopterin binding domain protein CDS	1925492	1926241	750	reverse	-0.111158	0.185848
Hlac_1923	conserved hypothetical protein CDS	1926396	1927244	849	forward	-0.377115	6.32e-05
Hlac_1924	major facilitator superfamily MFS 1 CDS	1927258	1928634	1377	reverse	0.283958	0.000279584
Hlac_1925	conserved hypothetical protein CDS	1928922	1929965	1044	forward	0.294866	0.00244276
Hlac_1926	hypothetical protein CDS	1930047	1930316	270	reverse	2.39778	7.56e-16
Hlac_1927	abortive infection protein CDS	1930611	1931015	405	forward	0.587479	1.57e-08
Hlac_1928	hypothetical protein CDS	1931093	1931389	297	forward	0.584211	5.61e-05
Hlac_1929	DNA adenine methylase CDS	1931508	1932428	921	forward	0.0819209	0.304073
Hlac_1930	UspA domain protein CDS	1932529	1932978	450	forward	0.814526	1.42e-13
Hlac_1931	Protein of unknown function DUF63 CDS	1932978	1933793	816	forward	0.639346	6.54e-10
Hlac_1932	protein of unknown function DUF456 CDS	1933830	1934312	483	reverse	0.317256	0.000710193
Hlac_1933	conserved hypothetical protein CDS	1934451	1935032	582	reverse	3.00335	5.04e-69
Hlac_1934	TatD-related deoxyribonuclease CDS	1935117	1935974	858	reverse	0.0216313	0.781944
Hlac_1935	hypothetical protein CDS	1936096	1936551	456	reverse	-0.0229811	0.812375
Hlac_1936	hypothetical protein CDS	1936601	1937056	456	reverse	0.499916	2.57e-06
Hlac_1937	conserved hypothetical protein CDS	1937122	1938405	1284	forward	0.105498	0.12949
Hlac_1938	UspA domain protein CDS	1938481	1939221	741	forward	0.975739	4.95e-18
Hlac_1939	anthranilate phosphoribosyltransferase CDS	1939355	1940440	1086	forward	1.95779	2.63e-42
Hlac_1940	N-(5'phosphoribosyl)anthranilate isomerase (PRAI) CDS	1940440	1941084	645	forward	1.23221	4.4e-27
Hlac_1941	anthranilate synthase component I CDS	1941081	1942745	1665	forward	0.323736	2.22e-05
Hlac_1942	glutamine amidotransferase of anthranilate synthase CDS	1942742	1943335	594	forward	0.0159621	0.853581
Hlac_1943	molybdenum cofactor synthesis domain protein CDS	1943362	1944078	717	reverse	-0.00178565	0.985204
Hlac_1944	conserved hypothetical protein CDS	1944162	1944581	420	reverse	2.10243	4.13e-57
Hlac_1945	hypothetical protein CDS	1944683	1944898	216	reverse	0.365286	0.00157931
Hlac_1946	PAS/PAC sensor signal transduction histidine kinase CDS	1944997	1947201	2205	reverse	0.814912	6.92e-15
Hlac_1947	FAD-dependent pyridine nucleotide-disulphide oxidoreductase CDS	1947265	1948506	1242	reverse	0.64513	2e-13
Hlac_1948	protein of unknown function DUF1684 CDS	1948657	1949235	579	reverse	-0.422834	0.00015775
Hlac_1949	conserved hypothetical protein CDS	1949355	1949951	597	forward	0.0454172	0.578059
Hlac_1950	protein of unknown function UPF0118 CDS	1950028	1951068	1041	forward	-0.420227	9.37e-07
Hlac_1951	TspO and MBR like protein CDS	1951147	1951683	537	forward	-0.230809	0.00440792
Hlac_1952	GCN5-related N-acetyltransferase CDS	1951692	1952327	636	reverse	0.160186	0.127435
Hlac_1953	Methyltransferase type 11 CDS	1952411	1952986	576	forward	0.192501	0.0355719
Hlac_1954	Rhodanese domain protein CDS	1953124	1954131	1008	forward	1.23303	3.49e-44
Hlac_1955	sodium/hydrogen exchanger CDS	1954240	1955553	1314	forward	-0.0395239	0.573741
Hlac_1956	putative DNA binding protein CDS	1956047	1956895	849	forward	-0.763985	1.82e-18
Hlac_1957	OsmC family protein CDS	1957091	1957696	606	forward	-0.473025	5.74e-10
Hlac_1958	AAA ATPase central domain protein CDS	1957838	1959244	1407	reverse	0.253172	0.001726
Hlac_1959	NUDIX hydrolase CDS	1959392	1959982	591	forward	2.00081	7.41e-68
Hlac_1960	conserved hypothetical protein CDS	1960055	1960810	756	forward	1.88643	2.81e-41
Hlac_1961	conserved hypothetical protein CDS	1960877	1961347	471	forward	1.21777	1.17e-21
Hlac_1962	conserved hypothetical protein CDS	1961373	1961720	348	reverse	0.694587	4.02e-09
Hlac_1963	SecD/SecF/SecDF export membrane protein CDS	1961879	1962760	882	forward	-0.175366	0.0280468
Hlac_1964	preprotein translocase subunit SecD CDS	1962760	1964349	1590	forward	-0.0965816	0.193511
Hlac_1965	conserved hypothetical protein CDS	1964531	1965274	744	forward	0.372032	0.000307381
Hlac_1966	ribonuclease HII CDS	1965291	1965995	705	reverse	1.17527	2.72e-35
Hlac_1967	ribosomal protein S8e CDS	1966065	1966436	372	reverse	5.15745	4.55e-96
Hlac_1968	TrkA-N domain protein CDS	1966550	1968184	1635	reverse	-0.237416	0.00110432
Hlac_1969	conserved hypothetical protein CDS	1968285	1968680	396	forward	-0.236773	0.0123866
Hlac_1970	conserved hypothetical protein CDS	1968677	1968955	279	forward	-0.000859169	0.994171
Hlac_1971	transcriptional regulator, XRE family CDS	1969062	1969763	702	forward	-0.297082	0.00179122
Hlac_1972	protein of unknown function DUF1684 CDS	1969869	1970414	546	forward	0.334329	0.000717845
Hlac_1973	Succinylglutamate desuccinylase/aspartoacylase CDS	1970495	1971532	1038	reverse	0.168617	0.0208023
Hlac_1974	alpha-L-glutamate ligase, RimK family CDS	1971630	1972874	1245	forward	0.0650124	0.346035
Hlac_1975	hypothetical protein CDS	1973038	1973787	750	forward	1.80149	7e-11
Hlac_1976	hypothetical protein CDS	1973837	1974043	207	forward	0.106578	0.352116
Hlac_1977	conserved hypothetical protein CDS	1974077	1974784	708	reverse	0.292873	0.000803091
Hlac_1978	conserved hypothetical protein CDS	1974875	1975210	336	reverse	0.535907	1.19e-06
Hlac_1979	Tubulin CDS	1975342	1977219	1878	forward	-0.373254	2.08e-06
Hlac_1980	UspA domain protein CDS	1977303	1977755	453	forward	0.502619	3.82e-07
Hlac_1981	conserved hypothetical protein CDS	1977771	1978058	288	reverse	0.0740844	0.547253
Hlac_1982	conserved hypothetical protein CDS	1978228	1978950	723	forward	0.352708	7.29e-06
Hlac_1983	ribosomal protein L11 CDS	1979037	1979513	477	reverse	4.60551	1.22e-73
Hlac_1984	major facilitator superfamily MFS 1 CDS	1979721	1981097	1377	reverse	-0.222215	0.00121454
Hlac_1985	transcriptional regulator, TetR family CDS	1981164	1981973	810	reverse	0.344809	2.2e-06
Hlac_1986	cold-shock DNA-binding domain protein CDS	1982108	1982302	195	reverse	4.13798	6.89e-88
Hlac_1987	succinate dehydrogenase, cytochrome b556 subunit CDS	1982550	1982978	429	forward	1.23969	2.94e-24
Hlac_1988	succinate dehydrogenase, subunit D (membrane anchor protein) CDS	1982980	1983354	375	forward	0.716993	2.61e-13
Hlac_1989	succinate dehydrogenase and fumarate reductase iron-sulfur protein CDS	1983358	1984248	891	forward	0.0611843	0.486372
Hlac_1990	succinate dehydrogenase or fumarate reductase, flavoprotein subunit CDS	1984301	1986130	1830	forward	0.536856	4.37e-10
Hlac_1991	conserved hypothetical protein CDS	1986353	1986580	228	forward	0.13443	0.287833
Hlac_1992	conserved hypothetical protein CDS	1986679	1987314	636	forward	0.819323	6.17e-23
Hlac_1993	TrkA-N domain protein CDS	1987356	1988555	1200	reverse	0.387839	3.79e-07
Hlac_1994	TrkA-C domain protein CDS	1988704	1989972	1269	forward	0.140833	0.100496
Hlac_1995	TrkA-C domain protein CDS	1989969	1991336	1368	forward	-0.257957	0.00117671
Hlac_1996	MoaD family protein CDS	1991360	1991644	285	forward	-0.20991	0.0926058
Hlac_1997	deoxyhypusine synthase CDS	1991696	1992733	1038	forward	0.57552	4.86e-14
Hlac_1998	transcription termination factor Tfs CDS	1992852	1993181	330	forward	0.158235	0.0921575
Hlac_1999	phosphate transporter CDS	1993410	1994615	1206	forward	-0.169195	0.0226886
Hlac_2000	conserved hypothetical protein CDS	1994833	1995483	651	reverse	0.231899	0.00432548
Hlac_2001	conserved hypothetical protein CDS	1995506	1995904	399	reverse	0.88362	4.79e-25
Hlac_2002	HhH-GPD family protein CDS	1995972	1996964	993	reverse	-0.224222	0.0190211
Hlac_2003	hypothetical protein CDS	1996990	1997682	693	reverse	-0.276168	0.00404889
Hlac_2004	conserved hypothetical protein CDS	1997922	1999013	1092	forward	-0.538422	8.1e-10
Hlac_2005	aldo/keto reductase CDS	1999106	2000125	1020	forward	0.00987504	0.912217
Hlac_2006	polysaccharide biosynthesis protein CDS	2000174	2001763	1590	forward	0.704918	2.51e-11
Hlac_2007	transcriptional regulator, TetR family CDS	2001794	2002459	666	reverse	-0.331245	0.00138306
Hlac_2008	Succinylglutamate desuccinylase/aspartoacylase CDS	2002626	2003510	885	forward	1.78017	9.75e-41
Hlac_2009	conserved hypothetical protein CDS	2003518	2003895	378	reverse	2.71124	2.78e-39
Hlac_2010	Pyruvoyl-dependent arginine decarboxylase CDS	2003977	2004522	546	reverse	1.23738	1.95e-22
Hlac_2011	26S proteasome subunit P45 family CDS	2004708	2005931	1224	reverse	0.216446	0.00251042
Hlac_2012	response regulator receiver protein CDS	2006208	2006768	561	forward	-0.196537	0.0267584
Hlac_2013	conserved hypothetical protein CDS	2006785	2007117	333	reverse	-0.302322	0.00530741
Hlac_2014	peptidase M29 aminopeptidase II CDS	2007186	2008265	1080	reverse	0.119188	0.110839
Hlac_2015	peptidase M48 Ste24p CDS	2008397	2009368	972	forward	-0.309197	0.000375721
Hlac_2016	Acetamidase/Formamidase CDS	2009401	2010708	1308	reverse	-0.400712	6.49e-06
Hlac_2017	conserved hypothetical protein CDS	2010932	2011876	945	forward	-0.30795	0.000281933
Hlac_2018	Radical SAM domain protein CDS	2012226	2013674	1449	forward	-0.139409	0.0654191
Hlac_2019	3-hydroxy-3-methylglutaryl Coenzyme A reductase CDS	2013702	2014925	1224	reverse	0.66025	1.57e-11
Hlac_2020	GCN5-related N-acetyltransferase CDS	2015011	2015484	474	reverse	2.60048	2.7e-41
Hlac_2021	hypothetical protein CDS	2015639	2015878	240	forward	-0.353273	0.00123978
Hlac_2022	protein of unknown function DUF101 CDS	2015878	2016324	447	forward	0.33081	0.00163607
Hlac_2023	hypothetical protein CDS	2016393	2017022	630	forward	-0.454035	1.66e-08
Hlac_2024	protein of unknown function UPF0027 CDS	2017097	2018605	1509	forward	0.48382	1.62e-09
Hlac_2025	hypothetical protein CDS	2018676	2019365	690	forward	0.283975	0.000486712
[truncated: 1,563 more rows]

## Sheet: Time_point_2_ACAM34_DSMZ
Table S5: Differential expression of ACAM34_DSMZ genes under infection with HRTV-DL1
Differential expression at time point 1 (56 hours post infection), calculated with Geneious Prime® 2022.2.1, from 2 replicates uninfected and 3 replicates HRTV-DL1 infected
locus_tag	Annotation	Minimum position on genome	Maximum position on genome	Length	Direction	Differential Expression Log2 Ratio	Differential Expression p-value
Hlac_0001	orc1/cdc6 family replication initiation protein CDS	780	2453	1674	forward	-0.0887226	0.514778
Hlac_0002	Signal peptidase I-like protein CDS	2519	3616	1098	reverse	-0.0291646	0.817489
Hlac_0003	metallophosphoesterase CDS	3728	5494	1767	forward	0.0713745	0.607683
Hlac_0004	protein of unknown function UPF0029 CDS	5540	6172	633	reverse	-0.353285	0.023346
Hlac_0005	hypothetical protein CDS	6169	6693	525	reverse	-0.451479	0.00614377
Hlac_0006	conserved hypothetical protein CDS	6698	7303	606	reverse	-0.26549	0.0372457
Hlac_0007	beta-lactamase domain protein CDS	7402	8322	921	reverse	-0.339934	0.00237047
Hlac_0008	NAD-dependent epimerase/dehydratase CDS	8436	9371	936	forward	0.0793703	0.524037
Hlac_0009	conserved hypothetical protein CDS	9368	10036	669	forward	-0.129034	0.598033
Hlac_0010	conserved hypothetical protein CDS	10106	10279	174	reverse	-0.242463	0.337981
Hlac_0011	conserved hypothetical protein CDS	10391	11437	1047	forward	0.0494763	0.805481
Hlac_0012	conserved hypothetical protein CDS	11560	11844	285	reverse	-0.439472	0.00381037
Hlac_0013	PHP domain protein CDS	11986	12795	810	forward	-0.352184	0.00500087
Hlac_0014	conserved hypothetical protein CDS	12865	13029	165	forward	-0.071933	0.682919
Hlac_0015	delta-aminolevulinic acid dehydratase CDS	13164	14144	981	forward	-0.412049	0.000368516
Hlac_0016	conserved hypothetical protein CDS	14486	14728	243	reverse	0.206491	0.113225
Hlac_0017	conserved hypothetical protein CDS	15109	15363	255	forward	-0.228822	0.151871
Hlac_0018	valyl-tRNA synthetase CDS	15448	18126	2679	forward	-0.21721	0.113489
Hlac_0019	dihydroorotate dehydrogenase CDS	18147	19229	1083	reverse	-0.00991346	0.935675
Hlac_0020	conserved hypothetical protein CDS	19335	19538	204	reverse	0.248245	0.0958603
Hlac_0021	Non-histone chromosomal MC1 family protein CDS	19833	20162	330	forward	0.339002	0.290906
Hlac_0022	hypothetical protein CDS	20374	20517	144	reverse	1.06593	4.43e-07
Hlac_0023	regulatory protein Crp CDS	26033	26836	804	reverse	0.103792	0.423988
Hlac_0024	conserved hypothetical protein CDS	27137	27994	858	forward	0.269794	0.041611
Hlac_0025	hypothetical protein CDS	28130	28339	210	forward	0.322927	0.164321
Hlac_0026	conserved hypothetical protein CDS	28383	28529	147	reverse	0.550642	0.00110839
Hlac_0027	Glyoxalase/bleomycin resistance protein/dioxygenase CDS	28706	29320	615	forward	0.0174719	0.888487
Hlac_0028	phospholipase/Carboxylesterase CDS	29317	30066	750	forward	-0.473288	5.32e-05
Hlac_0029	SpoVR family protein CDS	30107	32185	2079	reverse	-0.387737	0.00494445
Hlac_0030	protein of unknown function DUF444 CDS	32182	33564	1383	reverse	-0.380773	0.00145393
Hlac_0031	putative serine protein kinase, PrkA CDS	33555	35996	2442	reverse	-0.470193	0.00101139
Hlac_0032	putative serine protein kinase, PrkA CDS	35998	38073	2076	reverse	-0.256899	0.0998766
Hlac_0033	protein of unknown function DUF1028 CDS	38462	39142	681	forward	-0.335737	0.0078655
Hlac_0034	Endonuclease/exonuclease/phosphatase CDS	39163	40005	843	reverse	-0.482733	1.13e-05
Hlac_0035	PUA domain containing protein CDS	40168	40650	483	reverse	0.0638441	0.67809
Hlac_0036	hypothetical protein CDS	40700	40819	120	forward	-0.373291	0.130495
Hlac_0037	ferredoxin CDS	40843	41445	603	forward	0.485183	0.0544176
Hlac_0038	hypothetical protein CDS	41554	41880	327	forward	0.214662	0.122862
Hlac_0039	NifU domain-containing protein CDS	42002	42328	327	forward	0.403518	0.0467295
Hlac_0040	protein of unknown function DUF402 CDS	42396	43853	1458	reverse	0.161366	0.334107
Hlac_0041	conserved hypothetical protein CDS	43850	44272	423	reverse	0.639847	2.62e-05
Hlac_0042	conserved hypothetical protein CDS	44396	45406	1011	forward	-0.0685253	0.596201
Hlac_0043	ROK family protein CDS	45462	46442	981	reverse	0.759374	0.00250155
Hlac_0044	UspA domain protein CDS	46564	47019	456	reverse	2.6708	6.57e-29
Hlac_0045	conserved hypothetical protein CDS	47168	47536	369	reverse	1.20747	5.53e-08
Hlac_0046	conserved hypothetical protein CDS	47675	48769	1095	reverse	-0.209854	0.0944616
Hlac_0047	ferredoxin CDS	48991	49305	315	forward	0.337352	0.140021
Hlac_0048	cold-shock DNA-binding domain protein CDS	49494	49688	195	reverse	0.673708	0.0267408
Hlac_0049	conserved hypothetical protein CDS	49902	50417	516	forward	-0.112336	0.393125
Hlac_0050	hypothetical protein CDS	50487	50792	306	forward	-0.247877	0.203534
Hlac_0051	hypothetical protein CDS	50898	51791	894	forward	-0.000908601	0.994288
Hlac_0052	inositol monophosphatase CDS	51841	52593	753	reverse	-0.0355665	0.830469
Hlac_0053	hypothetical protein CDS	52649	53089	441	reverse	0.289439	0.0817212
Hlac_0054	transposase IS4 family protein CDS	53180	54352	1173	forward	0.484549	0.000480569
Hlac_0055	Late embryogenesis abundant protein CDS	55031	55651	621	reverse	0.240854	0.0535127
Hlac_0056	DEAD/DEAH box helicase domain protein CDS	56851	58905	2055	reverse	0.359642	0.0138558
Hlac_0057	ribosomal protein L16 CDS	59022	59552	531	reverse	0.487171	0.0705761
Hlac_0058	protein of unknown function DUF91 CDS	59697	60437	741	reverse	0.450414	0.000172726
Hlac_0059	adenosylhomocysteinase CDS	60774	62063	1290	reverse	0.270695	0.0639244
Hlac_0060	hypothetical protein CDS	62166	63548	1383	reverse	-0.302529	0.0254663
Hlac_0061	amidohydrolase CDS	64231	65565	1335	reverse	-0.25784	0.0282282
Hlac_0062	Protein of unknown function DUF372 CDS	65682	66035	354	forward	0.265962	0.122468
Hlac_0063	conserved hypothetical protein CDS	66270	66815	546	reverse	0.00355623	0.977923
Hlac_0064	conserved hypothetical protein CDS	66856	67254	399	reverse	0.0353063	0.826282
Hlac_0065	oligopeptide/dipeptide ABC transporter, ATPase subunit CDS	67238	68572	1335	reverse	0.109595	0.371967
Hlac_0066	oligopeptide/dipeptide ABC transporter, ATPase subunit CDS	68569	69657	1089	reverse	0.20771	0.0691517
Hlac_0067	binding-protein-dependent transport systems inner membrane component CDS	69657	71090	1434	reverse	-0.0399635	0.735211
Hlac_0068	binding-protein-dependent transport systems inner membrane component CDS	71209	72297	1089	reverse	0.753632	1.51e-06
Hlac_0069	extracellular solute-binding protein family 5 CDS	72570	74471	1902	reverse	0.294899	0.0837203
Hlac_0070	protein synthesis factor GTP-binding CDS	74640	76262	1623	reverse	-0.187199	0.341132
Hlac_0071	Bile acid:sodium symporter CDS	76604	77593	990	forward	-0.292172	0.081894
Hlac_0072	Transcription factor TFIIB cyclin-related CDS	77693	78685	993	reverse	-0.372467	0.0108125
Hlac_0073	hypothetical protein CDS	78849	79385	537	forward	-0.144769	0.240234
Hlac_0074	cell division inhibitor CDS	79414	80205	792	reverse	-0.420736	0.00630487
Hlac_0075	histidine triad (HIT) protein CDS	80264	80695	432	reverse	0.196113	0.272323
Hlac_0076	ribonuclease Z CDS	80775	81707	933	reverse	0.282737	0.0320523
Hlac_0077	hypothetical protein CDS	81745	82095	351	forward	0.0188201	0.889291
Hlac_0078	ABC transporter related CDS	82260	84206	1947	forward	-0.078391	0.536399
Hlac_0079	hypothetical protein CDS	84225	84566	342	reverse	-0.284458	0.0176606
Hlac_0080	Creatininase CDS	84685	85434	750	forward	-0.211849	0.29008
Hlac_0081	conserved hypothetical protein CDS	85461	85904	444	reverse	-0.13823	0.577793
Hlac_0082	aldo/keto reductase CDS	86332	87138	807	reverse	-0.330728	0.0202562
Hlac_0083	DoxX family protein CDS	87308	87862	555	forward	0.789613	2.06e-05
Hlac_0084	methyl-accepting chemotaxis sensory transducer CDS	87996	89711	1716	forward	1.11049	3.26e-06
Hlac_0085	rhodopsin CDS	89713	90477	765	forward	0.485819	0.00205524
Hlac_0086	putative transcriptional regulator, AsnC family CDS	90498	91613	1116	reverse	0.117636	0.328258
Hlac_0087	hypothetical protein CDS	91738	91896	159	reverse	0.250816	0.122269
Hlac_0088	glycosyl transferase family 3 CDS	92216	93322	1107	forward	0.205671	0.174296
Hlac_0089	conserved hypothetical protein CDS	93525	93674	150	forward	-0.192416	0.239759
Hlac_0090	NAD+ synthetase CDS	93736	94569	834	reverse	0.309513	0.169716
Hlac_0091	hypothetical protein CDS	94665	95090	426	reverse	0.0502827	0.720846
Hlac_0092	NUDIX hydrolase CDS	95146	95736	591	reverse	0.346288	0.036864
Hlac_0093	conserved hypothetical protein CDS	95733	96116	384	reverse	0.0697445	0.686511
Hlac_0094	conserved hypothetical protein CDS	96254	97210	957	forward	-0.0403961	0.744218
Hlac_0095	putative signal transduction protein with CBS domains CDS	97267	97674	408	forward	0.412309	0.0800532
Hlac_0096	conserved hypothetical protein CDS	97884	99260	1377	forward	0.117667	0.369875
Hlac_0097	deoxyuridine 5'-triphosphate nucleotidohydrolase CDS	99610	100083	474	reverse	-0.0609334	0.705735
Hlac_0098	aconitate hydratase CDS	100350	102335	1986	forward	-0.136118	0.541592
Hlac_0099	sodium:dicarboxylate symporter CDS	102386	103678	1293	reverse	-0.225708	0.0687885
Hlac_0100	ribosomal protein S7 CDS	103848	104501	654	reverse	0.180801	0.300891
Hlac_0101	ribosomal protein S23 (S12) CDS	104498	104926	429	reverse	0.967048	8.21e-14
Hlac_0102	hypothetical protein CDS	105138	105947	810	reverse	-0.100188	0.461369
Hlac_0103	NusA family KH domain protein CDS	105993	106412	420	reverse	-0.203378	0.167144
Hlac_0104	DNA-directed RNA polymerase, subunit A'' CDS	106412	107626	1215	reverse	-0.0783693	0.523591
Hlac_0105	DNA-directed RNA polymerase subunit A' CDS	107619	110546	2928	reverse	-0.0221395	0.866942
Hlac_0106	RNA polymerase Rpb2 domain 6 CDS	110547	112376	1830	reverse	-0.0410574	0.719435
Hlac_0107	RNA polymerase beta subunit CDS	112378	113943	1566	reverse	0.669385	0.000799352
Hlac_0108	RNA polymerase Rpb5 CDS	113940	114167	228	reverse	0.480673	0.133574
Hlac_0109	histone deacetylase superfamily CDS	114841	115845	1005	reverse	-0.0485575	0.704056
Hlac_0110	Transcription factor CBF/NF-Y/histone domain protein CDS	115846	116277	432	reverse	0.234085	0.0690932
Hlac_0111	nucleic acid binding OB-fold tRNA/helicase-type CDS	116382	117887	1506	reverse	-0.0978144	0.41742
Hlac_0112	TrkA-N domain protein CDS	118518	120371	1854	reverse	0.300209	0.0170777
Hlac_0113	hypothetical protein CDS	120592	120693	102	forward	0.665886	0.00891147
Hlac_0114	hypothetical protein CDS	120825	121091	267	forward	0.23247	0.179841
Hlac_0115	hypothetical protein CDS	121191	121484	294	forward	0.0203124	0.906421
Hlac_0116	protein of unknown function DUF309 CDS	121664	122365	702	forward	-0.0986391	0.526872
Hlac_0117	NAD-dependent epimerase/dehydratase CDS	122380	123276	897	reverse	0.264118	0.202369
Hlac_0118	Protein of unknown function DUF1621 CDS	123355	123705	351	reverse	0.436115	0.0283749
Hlac_0119	DNA mismatch repair protein MutS CDS	123768	126563	2796	reverse	-0.0747479	0.709644
Hlac_0120	conserved hypothetical protein CDS	126648	127202	555	reverse	-0.100298	0.44403
Hlac_0121	hypothetical protein CDS	127514	128425	912	forward	-0.206057	0.146876
Hlac_0122	conserved hypothetical protein CDS	128659	129222	564	reverse	-0.201661	0.116389
Hlac_0123	von Willebrand factor type A CDS	129671	131146	1476	forward	-0.0972853	0.564181
Hlac_0124	hypothetical protein CDS	131279	132631	1353	forward	-0.324835	0.069145
Hlac_0125	von Willebrand factor type A CDS	132752	134467	1716	forward	-0.459328	0.018457
Hlac_0126	hypothetical protein CDS	134667	135461	795	forward	-0.320976	0.0515352
Hlac_0127	hypothetical protein CDS	135458	136537	1080	forward	-0.36782	0.0413947
Hlac_0128	peptidase S26B, signal peptidase CDS	136537	137598	1062	forward	-0.254782	0.0963295
Hlac_0129	hypothetical protein CDS	137598	138137	540	forward	-0.195775	0.241216
Hlac_0130	zinc/iron permease CDS	138341	139138	798	forward	-0.0821095	0.441059
Hlac_0131	DSBA oxidoreductase CDS	139253	139912	660	forward	0.248473	0.0754744
Hlac_0132	phosphoesterase PA-phosphatase related CDS	139928	140752	825	reverse	-0.249333	0.0506123
Hlac_0133	extracellular solute-binding protein family 5 CDS	140749	142743	1995	reverse	-0.184049	0.148697
Hlac_0134	conserved hypothetical protein CDS	142865	144079	1215	reverse	-0.0671535	0.62281
Hlac_0135	conserved hypothetical protein CDS	144141	144443	303	reverse	-0.167294	0.288761
Hlac_0136	nucleic acid binding OB-fold tRNA/helicase-type CDS	144799	145725	927	forward	0.149873	0.158597
Hlac_0137	conserved hypothetical protein CDS	145726	146412	687	forward	-0.1197	0.331417
Hlac_0138	conserved hypothetical protein CDS	146517	146921	405	forward	0.793086	0.00491099
Hlac_0139	pyruvate dehydrogenase (acetyl-transferring) E1 component, alpha subunit CDS	147209	148336	1128	forward	-0.495677	0.0107022
Hlac_0140	Transketolase central region CDS	148337	149323	987	forward	-0.462782	0.00317574
Hlac_0141	catalytic domain of components of various dehydrogenase complexes CDS	149326	150945	1620	forward	-0.104843	0.643079
Hlac_0142	dihydrolipoamide dehydrogenase CDS	150945	152372	1428	forward	-0.15774	0.509585
Hlac_0143	Heavy metal transport/detoxification protein CDS	152412	152609	198	reverse	0.426595	0.0204967
Hlac_0144	putative transcriptional regulator, AsnC family CDS	152741	153355	615	forward	0.103141	0.428278
Hlac_0146	conserved hypothetical protein CDS	153791	154177	387	reverse	-0.329059	0.0801487
Hlac_0147	conserved hypothetical protein CDS	154553	154882	330	forward	0.712173	0.000271563
Hlac_0148	nitrogen-fixing NifU domain protein CDS	154985	155362	378	forward	0.555456	0.0673306
Hlac_0149	protein of unknown function DUF296 CDS	155576	155995	420	forward	0.151122	0.234252
Hlac_0150	DNA polymerase II, large subunit DP2 CDS	156012	160112	4101	forward	-0.164748	0.297118
Hlac_0151	2-dehydro-3-deoxyphosphogluconate aldolase/4-hydroxy-2-oxoglutarate aldolase CDS	160558	161202	645	reverse	0.043237	0.80142
Hlac_0152	translation elongation factor aEF-2 CDS	161417	163606	2190	forward	0.333986	0.191781
Hlac_0153	conserved hypothetical protein CDS	163679	164173	495	reverse	0.0951206	0.633244
Hlac_0154	amino acid-binding ACT domain protein CDS	164607	165221	615	forward	0.65772	0.0154833
Hlac_0155	homoserine dehydrogenase CDS	165218	166204	987	forward	0.264177	0.301289
Hlac_0156	translation elongation factor EF-1, subunit alpha CDS	166392	167657	1266	forward	0.113371	0.576204
Hlac_0157	ribosomal protein S10 CDS	167661	167969	309	forward	-0.0990429	0.672006
Hlac_0158	Rhomboid family protein CDS	168080	168640	561	reverse	-0.177126	0.21734
Hlac_0159	conserved hypothetical protein CDS	168693	168989	297	reverse	-0.160015	0.37714
Hlac_0160	conserved hypothetical protein CDS	169187	170362	1176	forward	-0.0646416	0.646767
Hlac_0161	conserved hypothetical protein CDS	170385	171566	1182	forward	-0.201419	0.183061
Hlac_0162	ABC-type iron(III) transport system,substrate-binding protein CDS	171606	172763	1158	forward	-0.0879749	0.484832
Hlac_0163	conserved hypothetical protein CDS	172833	175013	2181	forward	-0.416317	0.00458064
Hlac_0164	glycosyl transferase family 2 CDS	175429	176217	789	reverse	-0.081924	0.620539
Hlac_0165	glucose-methanol-choline oxidoreductase CDS	176274	177869	1596	reverse	-0.179514	0.272164
Hlac_0166	conserved hypothetical protein CDS	177866	178396	531	reverse	-0.175165	0.303607
Hlac_0167	binding-protein-dependent transport systems inner membrane component CDS	178511	180121	1611	forward	-0.093435	0.486738
Hlac_0168	NAD-dependent epimerase/dehydratase CDS	180231	181163	933	forward	-0.0987488	0.534534
Hlac_0169	arginyl-tRNA synthetase CDS	181632	183440	1809	forward	0.179415	0.130101
Hlac_0170	eRF1 domain 2 protein CDS	183918	185168	1251	forward	0.433544	0.00146336
Hlac_0171	iron (metal) dependent repressor, DtxR family CDS	185202	185642	441	reverse	0.688243	1.36e-07
Hlac_0172	conserved hypothetical protein CDS	185686	186171	486	reverse	0.906557	4.51e-05
Hlac_0173	conserved hypothetical protein CDS	186309	186908	600	reverse	0.615152	3.64e-06
Hlac_0174	SufBD protein CDS	187023	188237	1215	reverse	0.590794	0.0141209
Hlac_0175	FeS assembly protein SufB CDS	188239	189669	1431	reverse	0.348425	0.231647
Hlac_0176	FeS assembly ATPase SufC CDS	189722	190639	918	reverse	0.504768	0.000673733
Hlac_0177	DNA polymerase B region CDS	190774	193563	2790	reverse	0.217877	0.103842
Hlac_0178	hypothetical protein CDS	193665	193838	174	forward	-0.375969	0.0418453
Hlac_0179	conserved hypothetical protein CDS	193935	194345	411	forward	0.479059	0.0101067
Hlac_0180	conserved hypothetical protein CDS	194373	194810	438	forward	0.393472	0.0113043
Hlac_0181	SMC domain protein CDS	195108	197816	2709	reverse	-0.0625295	0.621882
Hlac_0182	metallophosphoesterase CDS	197813	199123	1311	reverse	0.58163	1.01e-05
Hlac_0183	conserved hypothetical protein CDS	199189	199524	336	reverse	-0.162328	0.205346
Hlac_0184	ArsR family transcriptional regulator CDS	199643	199906	264	reverse	0.483031	0.000399427
Hlac_0185	26S proteasome subunit P45 family CDS	200047	201264	1218	forward	0.88094	0.00229268
Hlac_0186	hypothetical protein CDS	201320	201466	147	reverse	0.128429	0.478234
Hlac_0187	phosphoesterase RecJ domain protein CDS	201550	202725	1176	reverse	-0.0484658	0.686759
Hlac_0188	NAD-dependent epimerase/dehydratase CDS	202816	203745	930	reverse	-0.289784	0.00760625
Hlac_0189	hypothetical protein CDS	203742	204239	498	reverse	-0.141882	0.356934
Hlac_0190	conserved hypothetical protein CDS	204282	207578	3297	reverse	-0.288984	0.0556788
Hlac_0191	hypothetical protein CDS	207581	208255	675	reverse	-0.0323106	0.823151
Hlac_0192	conserved hypothetical protein CDS	208252	208692	441	reverse	-0.32362	0.0654528
Hlac_0193	conserved hypothetical protein CDS	208673	209161	489	reverse	-0.435507	0.0463898
Hlac_0194	conserved hypothetical protein CDS	209219	211045	1827	reverse	-0.408885	0.0249473
Hlac_0195	type II secretion system protein E CDS	211042	212994	1953	reverse	-0.333964	0.00930996
Hlac_0196	hypothetical protein CDS	213028	213498	471	reverse	-0.248544	0.185369
Hlac_0197	hypothetical protein CDS	213526	214317	792	reverse	-0.249933	0.200463
Hlac_0198	Tubulin/FtsZ GTPase CDS	214393	215472	1080	forward	0.0378493	0.853446
Hlac_0199	geranylgeranylglyceryl phosphate synthase familyprotein CDS	215547	216263	717	forward	0.385048	0.00110395
Hlac_0200	riboflavin synthase, alpha subunit CDS	216297	216908	612	reverse	-0.00012955	0.999179
Hlac_0201	conserved hypothetical protein CDS	217023	217367	345	forward	0.151292	0.334368
Hlac_0202	peptidase M24 CDS	217406	218704	1299	reverse	-0.224684	0.214388
Hlac_0203	UvrD/REP helicase CDS	218701	220545	1845	reverse	-0.124694	0.4183
Hlac_0204	conserved hypothetical protein CDS	220700	220858	159	reverse	0.218386	0.259151
Hlac_0205	conserved hypothetical protein CDS	220947	221129	183	reverse	-0.142465	0.657088
Hlac_0206	thioesterase superfamily protein CDS	221245	221781	537	forward	0.0701253	0.645874
Hlac_0207	S-adenosylmethionine-dependent methyltransferase3-like protein CDS	221784	222014	231	reverse	-0.0565433	0.737894
Hlac_0208	L-lactate permease CDS	222129	223901	1773	reverse	-0.0947609	0.577343
Hlac_0209	L-lactate permease CDS	224168	224356	189	forward	0.101393	0.570933
Hlac_0210	FAD linked oxidase domain protein CDS	224479	227577	3099	reverse	-0.183235	0.216133
Hlac_0211	Glyoxalase/bleomycin resistance protein/dioxygenase CDS	227690	228058	369	forward	-0.79576	0.00309164
Hlac_0212	putative gualylate cyclase protein CDS	228263	228520	258	reverse	0.130837	0.430865
Hlac_0213	HpcH/HpaI aldolase CDS	228904	229815	912	reverse	-0.000697507	0.997875
Hlac_0214	hypothetical protein CDS	230045	230239	195	reverse	0.0700342	0.673406
Hlac_0215	Alcohol dehydrogenase GroES domain protein CDS	230762	231802	1041	reverse	0.116975	0.37778
Hlac_0216	sodium:dicarboxylate symporter CDS	232217	233482	1266	forward	0.207304	0.320235
Hlac_0217	type II secretion system protein E CDS	233676	235979	2304	forward	-0.186848	0.11558
Hlac_0218	type II secretion system protein CDS	235976	237970	1995	forward	-0.338807	0.00184176
Hlac_0219	conserved hypothetical protein CDS	238054	238284	231	forward	0.367787	0.0221534
Hlac_0220	putative transcriptional regulator, AsnC family CDS	238418	238948	531	forward	0.428119	0.0129057
Hlac_0221	acyl-CoA dehydrogenase domain protein CDS	238970	240190	1221	reverse	0.156109	0.316456
Hlac_0222	aminoglycoside phosphotransferase CDS	240372	241439	1068	forward	-0.425767	0.00474879
Hlac_0223	short-chain dehydrogenase/reductase SDR CDS	241440	242231	792	reverse	-0.274565	0.035241
Hlac_0224	AMP-dependent synthetase and ligase CDS	242228	243877	1650	reverse	-0.299778	0.0163569
Hlac_0225	ABC transporter related CDS	243870	244583	714	reverse	-0.238481	0.134234
Hlac_0226	ABC transporter related CDS	244580	245353	774	reverse	-0.20872	0.255638
Hlac_0227	inner-membrane translocator CDS	245350	246537	1188	reverse	-0.321432	0.0505775
Hlac_0228	inner-membrane translocator CDS	246534	247427	894	reverse	-0.337635	0.0258075
Hlac_0229	Extracellular ligand-binding receptor CDS	247443	248768	1326	reverse	-0.178624	0.270641
Hlac_0230	Nicotinate-nucleotide-dimethylbenzimidazole phosphoribosyltransferase CDS	249038	250108	1071	forward	-0.34151	0.00950819
Hlac_0231	cobyrinic acid a,c-diamide synthase CDS	250105	251415	1311	forward	-0.346183	0.00170663
Hlac_0232	cobalamin biosynthesis protein CobD CDS	251421	252425	1005	forward	-0.548649	0.00021483
Hlac_0233	cobalamin 5'-phosphate synthase CDS	252422	253195	774	forward	-0.470672	0.00196957
Hlac_0234	GTP:adenosylcobinamide-phosphate guanylyltransferase CDS	253195	253848	654	forward	-0.370052	0.00984385
Hlac_0235	aminotransferase class I and II CDS	253845	254906	1062	forward	-0.234457	0.0408459
Hlac_0236	protein of unknown function DUF105 CDS	254899	255645	747	forward	-0.400374	0.00104392
Hlac_0237	ATP:corrinoid adenosyltransferase BtuR/CobO/CobP CDS	255642	256400	759	forward	-0.412844	0.00732694
Hlac_0238	cobyric acid synthase CobQ CDS	256422	257978	1557	forward	-0.401547	0.00390806
Hlac_0239	thioredoxin CDS	258099	258578	480	forward	0.141563	0.324787
Hlac_0240	NADPH-dependent F420 reductase CDS	258693	259361	669	forward	0.422664	0.0725807
Hlac_0241	Polyprenyl synthetase CDS	259420	260262	843	forward	0.254759	0.247286
Hlac_0242	hypothetical protein CDS	260285	260785	501	reverse	-0.0671552	0.540218
Hlac_0243	oligopeptide/dipeptide ABC transporter, ATPase subunit CDS	260893	263604	2712	forward	-0.248198	0.0410767
Hlac_0244	extracellular solute-binding protein family 5 CDS	263745	265472	1728	forward	0.297441	0.137753
Hlac_0245	binding-protein-dependent transport systems inner membrane component CDS	265497	266516	1020	forward	-0.0331109	0.800171
Hlac_0246	binding-protein-dependent transport systems inner membrane component CDS	266513	267442	930	forward	-0.435284	0.000154933
Hlac_0247	conserved hypothetical protein CDS	267446	267796	351	forward	-0.348274	0.0198907
Hlac_0248	oligopeptide/dipeptide ABC transporter, ATPase subunit CDS	267904	269235	1332	reverse	-0.324025	0.010357
Hlac_0249	oligopeptide/dipeptide ABC transporter, ATPase subunit CDS	269228	270454	1227	reverse	-0.381832	0.00109559
Hlac_0250	binding-protein-dependent transport systems inner membrane component CDS	270451	271470	1020	reverse	-0.296414	0.102034
Hlac_0251	binding-protein-dependent transport systems inner membrane component CDS	271562	272581	1020	reverse	-0.26035	0.022126
Hlac_0252	extracellular solute-binding protein family 5 CDS	272588	274228	1641	reverse	-0.208946	0.0760762
Hlac_0253	conserved hypothetical protein CDS	274413	274868	456	forward	0.139222	0.243005
Hlac_0254	phosphoribosyltransferase CDS	274969	275682	714	forward	-0.236518	0.0829474
Hlac_0255	Xanthine/uracil/vitamin C permease CDS	275851	277230	1380	forward	-0.640953	3.1e-07
Hlac_0256	glutaredoxin CDS	277330	277590	261	forward	0.596578	0.0479157
Hlac_0257	protein of unknown function DUF192 CDS	277651	278019	369	forward	-0.0528173	0.789958
Hlac_0258	PAS/PAC sensor signal transduction histidine kinase CDS	278039	279457	1419	reverse	-0.338395	0.00597
Hlac_0259	DNA topoisomerase type IA central domain protein CDS	279524	282118	2595	reverse	0.0791548	0.575532
Hlac_0260	ribonuclease BN CDS	282430	283242	813	forward	0.258525	0.0730968
Hlac_0261	conserved hypothetical protein CDS	283292	284497	1206	reverse	0.0422883	0.760768
Hlac_0262	cobalamin (vitamin B12) biosynthesis CbiX protein CDS	284500	285369	870	reverse	0.0628276	0.613009
Hlac_0263	conserved hypothetical protein CDS	285482	286024	543	forward	-0.0048983	0.973537
Hlac_0264	prephenate dehydratase CDS	286080	286886	807	forward	0.0129847	0.920743
Hlac_0265	DEAD/DEAH box helicase domain protein CDS	287160	290078	2919	reverse	0.307643	0.0416206
Hlac_0266	protein of unknown function DUF302 CDS	290165	290611	447	reverse	0.659054	0.00763636
Hlac_0267	conserved hypothetical protein CDS	290734	291030	297	reverse	-0.110281	0.567131
Hlac_0268	peptidase M24 CDS	291089	292255	1167	reverse	0.137879	0.433038
Hlac_0269	hypothetical protein CDS	292351	292494	144	forward	-0.0934541	0.598905
Hlac_0270	hypothetical protein CDS	292565	292795	231	forward	0.0266415	0.876598
Hlac_0271	Pyrrolo-quinoline quinone CDS	292880	294217	1338	forward	-0.290436	0.00787226
Hlac_0272	domain of unknown function DUF1743 CDS	294258	295703	1446	reverse	0.0127558	0.92829
Hlac_0273	transcriptional regulator, XRE family CDS	295879	296850	972	forward	0.125116	0.46923
Hlac_0274	Cobyrinic acid ac-diamide synthase CDS	296902	298563	1662	reverse	0.0791985	0.621755
Hlac_0275	ATP synthase H subunit CDS	298720	299076	357	forward	0.948437	6.7e-07
Hlac_0276	V-type ATPase 116 kDa subunit CDS	299063	301264	2202	forward	-0.0960788	0.619306
Hlac_0277	H+transporting two-sector ATPase C subunit CDS	301434	301685	252	forward	0.254234	0.339528
Hlac_0278	H+transporting two-sector ATPase E subunit CDS	301707	302285	579	forward	0.417566	0.0847067
Hlac_0279	ATP synthase A1, C subunit CDS	302282	303328	1047	forward	0.128798	0.398691
Hlac_0280	Vacuolar H+transporting two-sector ATPase F subunit CDS	303325	303654	330	forward	0.00713668	0.961747
Hlac_0281	ATP synthase, A subunit CDS	303656	305431	1776	forward	-0.19976	0.32183
Hlac_0282	H+transporting two-sector ATPase alpha/beta subunit central region CDS	305433	306857	1425	forward	0.207794	0.133928
Hlac_0283	V-type ATPase, D subunit CDS	306979	307665	687	forward	1.19703	3.19e-09
Hlac_0284	hypothetical protein CDS	308262	308426	165	forward	0.158479	0.357552
Hlac_0285	protein of unknown function DUF81 CDS	308416	309468	1053	forward	-0.0745205	0.516002
Hlac_0286	conserved hypothetical protein CDS	309532	309987	456	forward	-0.0456844	0.74156
Hlac_0287	hypothetical protein CDS	310029	310406	378	reverse	-0.031929	0.844135
Hlac_0288	DNA photolyase FAD-binding CDS	310553	311950	1398	forward	-0.150985	0.385841
Hlac_0289	threonine dehydratase CDS	311947	313275	1329	forward	-0.285737	0.0246691
Hlac_0290	hypothetical protein CDS	313749	314129	381	forward	0.288587	0.0392211
Hlac_0291	cysteinyl-tRNA synthetase CDS	314219	315712	1494	forward	-0.0248093	0.828837
Hlac_0292	dolichol kinase-like protein CDS	316093	316719	627	reverse	-0.339305	0.00751849
Hlac_0293	glycyl-tRNA synthetase CDS	316723	318507	1785	reverse	-0.509235	0.000424187
Hlac_0294	putative signal transduction protein with CBS domains CDS	318508	319356	849	reverse	0.0981795	0.397674
Hlac_0295	hypothetical protein CDS	319657	319878	222	forward	-0.0725092	0.705876
Hlac_0296	2-dehydropantoate 2-reductase CDS	319930	320859	930	reverse	0.353886	0.0405384
Hlac_0298	Succinylglutamate desuccinylase/aspartoacylase CDS	322134	323090	957	reverse	0.0919881	0.404308
Hlac_0299	conserved hypothetical protein CDS	323247	325379	2133	forward	0.0460301	0.74379
Hlac_0300	hypothetical protein CDS	325357	325488	132	reverse	0.473057	0.0336953
Hlac_0301	conserved hypothetical protein CDS	325698	325946	249	forward	0.0263979	0.883803
Hlac_0302	conserved hypothetical protein CDS	326031	326840	810	forward	-0.132292	0.446727
Hlac_0303	hypothetical protein CDS	326846	326986	141	reverse	-0.296271	0.0875084
Hlac_0304	Inorganic pyrophosphatase CDS	327152	327685	534	reverse	1.0933	2.36e-09
Hlac_0305	transcriptional regulator, PadR-like family CDS	328126	328485	360	forward	0.575312	0.0576167
Hlac_0306	hypothetical protein CDS	328605	329324	720	reverse	-0.0199969	0.883165
Hlac_0307	ribonuclease H CDS	329311	329907	597	reverse	0.00989109	0.935159
Hlac_0308	hypothetical protein CDS	330021	330326	306	reverse	-0.181171	0.313748
Hlac_0309	Transcription factor TFIIB cyclin-related CDS	330496	331497	1002	forward	-0.112811	0.317016
Hlac_0310	Protein of unknown function DUF650 CDS	331616	332908	1293	forward	0.382996	0.0301527
Hlac_0311	sec-independent protein translocase component TatA CDS	332981	333241	261	forward	0.613941	0.000440499
Hlac_0312	Radical SAM domain protein CDS	333303	334301	999	reverse	1.05471	4.58e-08
Hlac_0313	conserved hypothetical protein CDS	334455	335165	711	forward	0.537668	8.28e-05
Hlac_0314	Protein of unknown function DUF373 CDS	335264	336373	1110	forward	0.115169	0.3722
Hlac_0315	conserved hypothetical protein CDS	336406	337377	972	reverse	0.0721854	0.786093
Hlac_0316	DRTGG domain protein CDS	337472	338533	1062	reverse	0.130667	0.565782
Hlac_0317	CoA-binding domain protein CDS	338530	340644	2115	reverse	1.19625	3.92e-07
Hlac_0318	putative PAS/PAC sensor protein CDS	340893	342665	1773	reverse	0.309805	0.0872415
Hlac_0319	transcription regulator CDS	342766	343155	390	reverse	0.396169	0.206606
Hlac_0320	Bacterio-opsin activator HTH domain protein CDS	343310	343945	636	forward	-0.0472291	0.852515
Hlac_0321	hypothetical protein CDS	344067	344249	183	forward	0.0816534	0.621706
Hlac_0322	pyridoxamine 5'-phosphate oxidase-related FMN-binding CDS	344369	344836	468	forward	0.472528	0.000207649
Hlac_0323	FAD-dependent pyridine nucleotide-disulphide oxidoreductase CDS	345218	346288	1071	reverse	0.250857	0.276219
Hlac_0324	phosphoesterase RecJ domain protein CDS	346431	347867	1437	reverse	-0.129833	0.481739
Hlac_0325	dihydropteroate synthase CDS	347904	350540	2637	reverse	-0.197878	0.148646
Hlac_0326	ABC transporter related CDS	350681	351760	1080	forward	0.0591056	0.609074
Hlac_0327	ABC-2 type transporter CDS	351757	352512	756	forward	-0.0318867	0.786752
Hlac_0328	conserved hypothetical protein CDS	352639	352776	138	forward	0.0489468	0.763025
Hlac_0329	phosphodiesterase, MJ0936 family CDS	352933	353451	519	forward	0.217547	0.170524
Hlac_0330	conserved hypothetical protein CDS	353862	353990	129	forward	0.175996	0.327525
Hlac_0331	phosphate transporter CDS	353992	355167	1176	forward	-0.100116	0.472518
Hlac_0332	folate-binding protein YgfZ CDS	355679	356839	1161	reverse	0.056338	0.683225
Hlac_0333	conserved hypothetical protein CDS	356931	357230	300	reverse	0.508212	0.0301657
Hlac_0334	peptidase zinc-dependent CDS	357302	357850	549	reverse	0.942772	1.17e-05
Hlac_0335	HAD superfamily (subfamily IA) hydrolase, TIGR01548 CDS	358436	359299	864	forward	-0.0183355	0.89192
Hlac_0336	tRNA nucleotidyltransferase, substrate binding domain protein CDS	359762	361150	1389	forward	0.162162	0.147934
Hlac_0337	hypothetical protein CDS	361260	361604	345	reverse	0.458079	0.00349168
Hlac_0338	Camphor resistance CrcB protein CDS	361657	362013	357	reverse	-0.121489	0.359617
Hlac_0339	Camphor resistance CrcB protein CDS	362010	362357	348	reverse	-0.089246	0.600875
Hlac_0340	protein of unknown function DUF87 CDS	362377	363516	1140	reverse	-0.385241	0.00384692
Hlac_0341	conserved hypothetical protein CDS	363652	364128	477	forward	-0.0161882	0.897772
Hlac_0342	protein-L-isoaspartate(D-aspartate) O-methyltransferase CDS	364129	364926	798	reverse	0.259618	0.166706
Hlac_0343	protein-L-isoaspartate O-methyltransferase CDS	364997	365629	633	reverse	-0.347589	0.0922109
Hlac_0344	heat shock protein Hsp20 CDS	365714	366139	426	reverse	0.983383	9.79e-11
Hlac_0345	heat shock protein Hsp20 CDS	366252	366806	555	reverse	0.677981	0.0154339
Hlac_0346	protein of unknown function DUF95 transmembrane CDS	366926	368512	1587	reverse	-0.194828	0.0707771
Hlac_0347	hypothetical protein CDS	368485	368640	156	reverse	-0.450133	0.0312547
Hlac_0348	AIG2 family protein CDS	368901	369395	495	forward	-0.420788	0.0345757
Hlac_0349	threonine dehydratase CDS	369667	370878	1212	forward	0.208216	0.109261
Hlac_0350	protein of unknown function DUF46 CDS	370895	371437	543	reverse	0.265678	0.0217989
Hlac_0351	Proline dehydrogenase CDS	371563	372402	840	forward	0.0936093	0.538925
Hlac_0352	protein of unknown function DUF502 CDS	372507	373217	711	forward	0.170862	0.35053
Hlac_0353	branched-chain amino acid aminotransferase CDS	373250	374164	915	reverse	0.295903	0.324733
Hlac_0354	3,4-dihydroxy-2-butanone 4-phosphate synthase CDS	374364	375074	711	reverse	-0.174707	0.246541
Hlac_0355	protein of unknown function DUF120 CDS	375074	375865	792	reverse	0.0115546	0.924933
Hlac_0356	hypothetical protein CDS	376688	376981	294	forward	-0.0851724	0.617501
Hlac_0357	hypothetical protein CDS	377290	377418	129	forward	0.24109	0.237711
Hlac_0358	major facilitator superfamily MFS 1 CDS	377639	378910	1272	forward	0.174215	0.298631
Hlac_0359	ribonuclease II CDS	378983	380284	1302	reverse	0.305166	0.028159
Hlac_0360	conserved hypothetical protein CDS	380372	381235	864	reverse	0.0278348	0.804104
Hlac_0361	conserved hypothetical protein CDS	381322	381630	309	reverse	0.456468	0.000672451
Hlac_0362	TrkA-C domain protein CDS	381762	382241	480	forward	0.0156313	0.900124
Hlac_0363	sodium/hydrogen exchanger CDS	382290	383534	1245	forward	-0.374439	0.00172517
Hlac_0365	transposase, IS605 OrfB family CDS	384390	385724	1335	forward	0.298052	0.149981
Hlac_0366	leucyl-tRNA synthetase CDS	386724	389444	2721	reverse	-0.166132	0.27087
Hlac_0367	conserved hypothetical protein CDS	389572	391848	2277	reverse	-0.173193	0.232129
Hlac_0368	conserved hypothetical protein CDS	392007	392408	402	forward	0.935876	1.29e-06
Hlac_0369	phosphoribosyl-ATP diphosphatase CDS	392423	392752	330	reverse	0.631905	2.16e-05
Hlac_0370	SNO glutamine amidotransferase CDS	392749	393342	594	reverse	0.248121	0.0496182
Hlac_0371	preprotein translocase subunit SecG CDS	393456	393620	165	reverse	0.164504	0.387279
Hlac_0372	Thioredoxin domain protein CDS	393781	394050	270	forward	0.481443	0.0663168
Hlac_0373	Ribosomal protein L40e CDS	394165	394314	150	forward	0.746854	0.000223763
Hlac_0374	aldo/keto reductase CDS	394490	395503	1014	forward	0.343686	0.137632
Hlac_0375	imidazole glycerol phosphate synthase, glutamineamidotransferase subunit CDS	395542	396201	660	reverse	0.149053	0.506551
Hlac_0376	phosphonate ABC transporter, inner membrane subunit CDS	396290	397381	1092	reverse	0.0670704	0.56839
Hlac_0377	ABC transporter related CDS	397404	398189	786	reverse	-0.0437605	0.75195
Hlac_0378	phosphate/phosphonate ABC transporter periplasmic substrate-binding protein CDS	398218	399312	1095	reverse	0.529719	0.0192396
Hlac_0379	phage SPO1 DNA polymerase-related protein CDS	399415	400029	615	reverse	0.0997202	0.515358
Hlac_0380	MOFRL domain protein CDS	400284	401798	1515	reverse	-0.312626	0.00764209
Hlac_0381	protein of unknown function DUF99 CDS	401866	402453	588	reverse	-0.473017	0.00336951
Hlac_0382	conserved hypothetical protein CDS	402458	402640	183	reverse	-0.246702	0.264805
Hlac_0383	beta-lactamase domain protein CDS	402757	403398	642	forward	0.233548	0.250241
Hlac_0384	Replication factor C CDS	403595	404578	984	reverse	-0.0262674	0.818727
Hlac_0385	hypothetical protein CDS	404656	405579	924	reverse	-0.579205	0.00111738
Hlac_0386	Electron transfer flavoprotein alpha subunit CDS	405596	406543	948	reverse	-0.572427	0.00154811
Hlac_0387	Electron transfer flavoprotein alpha/beta-subunit CDS	406543	407331	789	reverse	-0.0690033	0.559786
Hlac_0388	hypothetical protein CDS	407428	408735	1308	reverse	-0.0242214	0.862489
Hlac_0389	conserved hypothetical protein CDS	408893	410236	1344	forward	0.27882	0.203099
Hlac_0390	conserved hypothetical protein CDS	410300	410809	510	forward	0.0025536	0.986704
Hlac_0391	Methyltransferase type 11 CDS	410843	411466	624	reverse	0.877156	9.96e-15
Hlac_0392	hypothetical protein CDS	411637	412431	795	forward	1.34928	1.7e-23
Hlac_0393	D-isomer specific 2-hydroxyacid dehydrogenase NAD-binding CDS	412467	413441	975	reverse	2.07989	3.76e-25
Hlac_0394	conserved hypothetical protein CDS	413625	413912	288	forward	0.502661	0.0166501
Hlac_0395	ArsR family transcriptional regulator CDS	413924	414205	282	reverse	0.406809	0.193077
Hlac_0396	conserved hypothetical protein CDS	414529	414837	309	forward	0.577732	0.000271412
Hlac_0397	ABC transporter related CDS	414839	416659	1821	forward	0.2809	0.0601747
Hlac_0398	conserved hypothetical protein CDS	416900	417586	687	forward	-0.167435	0.355349
Hlac_0399	hypothetical protein CDS	417583	418416	834	forward	-0.362423	0.0456523
Hlac_0400	protein of unknown function DUF58 CDS	418413	419930	1518	forward	-0.246736	0.142689
Hlac_0401	conserved hypothetical protein CDS	419927	420676	750	forward	-0.341076	0.112559
Hlac_0402	ATPase associated with various cellular activities AAA 3 CDS	420735	421688	954	reverse	-0.069775	0.601547
Hlac_0403	conserved hypothetical protein CDS	421879	422145	267	forward	0.725833	2.7e-05
Hlac_0404	Sua5/YciO/YrdC/YwlC family protein CDS	422186	422785	600	reverse	0.797086	4.34e-06
Hlac_0405	alkyl hydroperoxide reductase/ Thiol specific antioxidant/ Mal allergen CDS	422866	423375	510	reverse	0.585937	0.000518221
Hlac_0406	glutaredoxin CDS	423377	423637	261	reverse	0.664741	0.000143884
Hlac_0407	protein of unknown function DUF21 CDS	423835	425229	1395	forward	0.24728	0.067177
Hlac_0408	conserved hypothetical protein CDS	425545	426276	732	reverse	-0.35838	0.190574
Hlac_0409	hypothetical protein CDS	426358	427587	1230	forward	0.0239523	0.825744
Hlac_0410	integral membrane protein-like protein CDS	427671	428396	726	reverse	-0.406351	0.0432323
Hlac_0411	putative transcriptional regulator, CopG/Arc/MetJ family CDS	428389	428622	234	reverse	-0.760652	3.28e-07
Hlac_0412	hypothetical protein CDS	429354	432545	3192	forward	0.425223	0.0037948
Hlac_0413	Ribosomal protein L15e CDS	433018	433608	591	forward	-0.0559175	0.828042
Hlac_0414	Protein of unknown function DUF1225 CDS	434253	435528	1275	reverse	0.384567	0.000619811
Hlac_0415	transposase IS200-family protein CDS	435525	435905	381	reverse	0.863566	7.81e-06
Hlac_0416	thermosome CDS	436055	437701	1647	reverse	0.516098	0.0349042
Hlac_0417	hypothetical protein CDS	438078	438245	168	reverse	-0.0451145	0.88614
Hlac_0418	hypothetical protein CDS	438611	438910	300	reverse	0.330701	0.0997691
Hlac_0419	endoribonuclease L-PSP CDS	438911	439291	381	reverse	0.308128	0.116732
Hlac_0420	hypothetical protein CDS	439393	439824	432	forward	-0.258748	0.149289
Hlac_0421	UBA/THIF-type NAD/FAD binding protein CDS	439826	440638	813	reverse	0.153579	0.462869
Hlac_0422	methylthioadenosine phosphorylase CDS	440746	441636	891	reverse	-0.0107438	0.924724
Hlac_0423	conserved hypothetical protein CDS	441682	442677	996	reverse	0.305653	0.0703401
Hlac_0424	hypothetical protein CDS	442677	442868	192	reverse	0.0991438	0.554056
Hlac_0425	metal dependent phosphohydrolase CDS	442997	444424	1428	forward	0.00188405	0.991262
Hlac_0426	transposase, IS605 OrfB family CDS	444472	445746	1275	reverse	0.347247	0.0166473
Hlac_0427	transposase IS200-family protein CDS	445743	446123	381	reverse	0.737633	0.000759664
Hlac_0428	FAD dependent oxidoreductase CDS	446324	447736	1413	reverse	0.0520492	0.812559
Hlac_0429	metal dependent phosphohydrolase CDS	447891	448550	660	reverse	-0.300456	0.0151278
Hlac_0430	phosphoribosyltransferase CDS	448560	449255	696	reverse	-0.067735	0.540463
Hlac_0431	glutamyl-tRNA(Gln) amidotransferase, B subunit CDS	449601	451088	1488	forward	-0.10335	0.545312
Hlac_0432	thiamine biosynthesis protein ThiS (sulfur donor) CDS	451096	451314	219	forward	-0.758491	0.000108198
Hlac_0433	GCN5-related N-acetyltransferase CDS	451311	451799	489	forward	-0.769079	6.59e-05
Hlac_0434	rRNA methyltransferase RrmJ/FtsJ CDS	451847	452656	810	forward	0.533562	0.0135324
Hlac_0436	transposase, IS605 OrfB family CDS	452921	454195	1275	reverse	0.388732	0.0114401
Hlac_0437	transposase IS200-family protein CDS	454192	454572	381	reverse	0.687619	0.000483146
Hlac_0438	dihydrofolate reductase region CDS	454772	455299	528	reverse	0.542923	0.000401427
Hlac_0439	ornithine cyclodeaminase/mu-crystallin CDS	455383	456438	1056	reverse	-0.0248014	0.89515
Hlac_0440	conserved hypothetical protein CDS	456509	457198	690	reverse	0.254462	0.153086
Hlac_0441	protein of unknown function DUF82 CDS	457256	457795	540	reverse	-0.257856	0.0837095
Hlac_0442	PHP domain protein CDS	457795	459612	1818	reverse	-0.185555	0.142914
Hlac_0443	hypothetical protein CDS	459844	460020	177	forward	0.412333	0.0354305
Hlac_0444	conserved hypothetical protein CDS	460684	461433	750	forward	-0.240356	0.0741236
Hlac_0445	deoxycytidine triphosphate deaminase CDS	461487	462098	612	forward	0.100402	0.445479
Hlac_0446	DNA binding protein CDS	462095	463015	921	forward	-0.172852	0.125012
Hlac_0447	methionyl-tRNA synthetase CDS	463085	465229	2145	forward	-0.0819791	0.482421
Hlac_0448	hypothetical protein CDS	465250	465609	360	reverse	-0.172037	0.243443
Hlac_0449	Glyoxalase/bleomycin resistance protein/dioxygenase CDS	465723	466142	420	reverse	-0.151412	0.326637
Hlac_0450	major facilitator superfamily MFS 1 CDS	466948	468186	1239	forward	-0.189108	0.104581
Hlac_0451	2, 5-diamino-6-hydroxy-4-(5-phosphoribosylamino)pyrimidine 1-reductase CDS	468244	468954	711	forward	0.0618626	0.685125
Hlac_0452	conserved hypothetical protein CDS	469344	470267	924	forward	1.26273	4.65e-11
Hlac_0453	Xanthine/uracil/vitamin C permease CDS	470355	471878	1524	reverse	0.198575	0.0592252
Hlac_0454	signal peptide peptidase SppA, 36K type CDS	472018	472953	936	forward	0.408215	0.0728272
Hlac_0455	Protein of unknown function DUF373 CDS	473038	474165	1128	forward	0.100211	0.677328
Hlac_0456	shikimate 5-dehydrogenase CDS	474244	475068	825	forward	0.332852	0.0185496
Hlac_0457	conserved hypothetical protein CDS	475133	475591	459	reverse	0.479117	0.00747589
Hlac_0458	conserved hypothetical protein CDS	475825	476349	525	forward	0.17192	0.549953
Hlac_0459	Chorismate binding-like protein CDS	476421	478151	1731	forward	-0.0808482	0.727533
Hlac_0460	glutamine amidotransferase of anthranilate synthase CDS	478148	478786	639	forward	-0.211934	0.137836
Hlac_0461	aminotransferase class IV CDS	478779	479714	936	forward	-0.0728658	0.538774
Hlac_0462	hypothetical protein CDS	479790	480203	414	forward	0.0733755	0.619477
Hlac_0463	PfkB domain protein CDS	480599	481555	957	reverse	0.177295	0.355571
Hlac_0464	conserved hypothetical protein CDS	481713	482261	549	reverse	-0.0611474	0.747365
Hlac_0465	conserved repeat domain protein CDS	482258	483604	1347	reverse	-0.11395	0.50237
Hlac_0466	hypothetical protein CDS	483601	484167	567	reverse	-0.189669	0.265229
Hlac_0467	hypothetical protein CDS	484167	485159	993	reverse	-0.227983	0.113223
Hlac_0468	beta-lactamase domain protein CDS	485253	486299	1047	reverse	0.0308301	0.879563
Hlac_0469	PAS/PAC sensor signal transduction histidine kinase CDS	486394	487530	1137	reverse	-0.138883	0.2442
Hlac_0470	conserved hypothetical protein CDS	487702	488079	378	forward	0.208856	0.0958356
Hlac_0471	phosphoribosylformylglycinamidine synthase II CDS	488561	490840	2280	forward	-0.168245	0.439521
Hlac_0472	ABC transporter related CDS	490987	492156	1170	forward	0.668079	1.53e-05
Hlac_0473	hypothetical protein CDS	492212	492388	177	reverse	0.288677	0.122106
Hlac_0474	hypothetical protein CDS	492476	493273	798	reverse	0.306337	0.0105222
Hlac_0475	conserved hypothetical protein CDS	493395	493973	579	reverse	0.402246	0.0037141
Hlac_0476	hypothetical protein CDS	494427	495008	582	forward	0.299851	0.0629233
Hlac_0477	hydrolase (hydroxyacylglutathione hydrolase) CDS	495088	495267	180	reverse	0.18444	0.295399
Hlac_0478	hypothetical protein CDS	495956	497515	1560	forward	0.181175	0.111928
Hlac_0479	hypothetical protein CDS	497565	498470	906	forward	-0.233498	0.0822337
Hlac_0480	peptidase S26B, signal peptidase CDS	498650	499813	1164	forward	-0.0180604	0.888455
Hlac_0481	conserved hypothetical protein CDS	499818	501107	1290	forward	-0.279252	0.0747675
Hlac_0482	NAD-dependent epimerase/dehydratase CDS	501161	502063	903	reverse	-0.365937	0.0150503
Hlac_0483	NADH/Ubiquinone/plastoquinone (complex I) CDS	502517	504913	2397	forward	0.0351905	0.880902
Hlac_0484	Na+/H+ antiporter MnhB subunit-related protein CDS	504925	505374	450	forward	0.0574175	0.743463
Hlac_0485	NADH-ubiquinone oxidoreductase chain 4L CDS	505421	505765	345	forward	-0.13775	0.522242
Hlac_0486	NADH/Ubiquinone/plastoquinone (complex I) CDS	505762	507369	1608	forward	-0.136915	0.233525
Hlac_0487	cation antiporter CDS	507366	508025	660	forward	0.199889	0.194043
Hlac_0488	multiple resistance and pH regulation protein F CDS	508015	508308	294	forward	0.212116	0.22025
Hlac_0489	monovalent cation/proton antiporter, MnhG/PhaG subunit CDS	508384	508725	342	forward	-0.00256249	0.986546
Hlac_0490	phosphoesterase RecJ domain protein CDS	508852	509871	1020	forward	-0.0617952	0.730499
Hlac_0491	hypothetical protein CDS	510045	510515	471	forward	-0.311212	0.0832189
Hlac_0492	conserved hypothetical protein CDS	510543	511595	1053	reverse	0.777053	0.000313847
Hlac_0493	fla cluster protein FlaD CDS	511592	512089	498	reverse	1.04955	3.19e-05
Hlac_0494	hypothetical protein CDS	512242	512781	540	reverse	0.548707	0.000104953
Hlac_0495	GHMP kinase CDS	512928	513866	939	forward	0.08791	0.512047
Hlac_0496	GTP-binding signal recognition particle SRP54 G-domain protein CDS	514383	515777	1395	forward	0.788433	4.09e-10
Hlac_0497	conserved hypothetical protein CDS	516213	516893	681	reverse	0.453344	0.000303791
Hlac_0498	BioY protein CDS	517043	517624	582	forward	-0.540934	0.000773334
Hlac_0499	ABC transporter related CDS	517656	518471	816	forward	-0.278688	0.0699646
Hlac_0500	cobalt transport protein CDS	518468	519181	714	forward	-0.422036	0.00876831
Hlac_0501	protein of unknown function DUF224 cysteine-richregion domain protein CDS	519303	521477	2175	forward	-0.244663	0.0244272
Hlac_0502	phosphate binding protein CDS	521826	522815	990	forward	-0.098607	0.509094
Hlac_0503	phosphate ABC transporter, inner membrane subunit PstC CDS	522871	523845	975	forward	0.112553	0.347479
Hlac_0504	phosphate ABC transporter, inner membrane subunit PstA CDS	523845	525611	1767	forward	-0.285246	0.0125846
Hlac_0505	phosphate ABC transporter, ATPase subunit CDS	525613	526443	831	forward	0.0496729	0.769936
Hlac_0506	phosphate uptake regulator, PhoU CDS	526444	527142	699	forward	-0.144913	0.315773
Hlac_0507	Protein-tyrosine phosphatase, low molecular weight CDS	527205	527669	465	forward	-0.164137	0.238474
Hlac_0508	pyruvate phosphate dikinase PEP/pyruvate-binding CDS	527944	530655	2712	reverse	-0.1588	0.287434
Hlac_0509	Glyoxalase/bleomycin resistance protein/dioxygenase CDS	530829	531725	897	reverse	-0.614335	0.00376522
Hlac_0510	cobalamin B12-binding domain protein CDS	531879	532298	420	forward	-0.644867	0.00012758
Hlac_0511	LAO/AO transport system ATPase CDS	532299	533435	1137	forward	-0.500056	0.00111962
Hlac_0512	alpha/beta hydrolase fold protein CDS	533502	534458	957	forward	0.0244381	0.909397
Hlac_0513	conserved hypothetical protein CDS	534517	535035	519	reverse	0.129883	0.308001
Hlac_0514	PP-loop domain protein CDS	535187	536167	981	forward	-0.381555	0.0056676
Hlac_0515	conserved hypothetical protein CDS	536183	537256	1074	reverse	-0.229475	0.23556
Hlac_0516	glycosyl transferase group 1 CDS	537253	538335	1083	reverse	0.0533433	0.762139
Hlac_0517	conserved hypothetical protein CDS	538332	538709	378	reverse	0.446499	0.00715321
Hlac_0518	conserved hypothetical protein CDS	538778	539647	870	reverse	0.0458201	0.66941
Hlac_0519	aldo/keto reductase CDS	539759	541756	1998	forward	-0.0770825	0.643549
Hlac_0520	conserved hypothetical protein CDS	541826	542212	387	forward	0.15347	0.34262
Hlac_0521	CDP-alcohol phosphatidyltransferase CDS	542287	543069	783	forward	-0.0175478	0.884944
Hlac_0522	Alcohol dehydrogenase zinc-binding domain protein CDS	543071	544087	1017	reverse	-0.218409	0.0881032
Hlac_0523	cell division protein FtsZ CDS	544312	545529	1218	reverse	0.452284	0.113434
Hlac_0524	putative transcriptional regulator, CopG family CDS	545534	545713	180	reverse	0.252645	0.426115
Hlac_0525	conserved hypothetical protein CDS	545930	546526	597	reverse	0.707915	0.00119618
Hlac_0526	hypothetical protein CDS	546699	547148	450	forward	0.57997	0.0416322
Hlac_0527	chromosome segregation protein SMC CDS	547173	550754	3582	forward	0.274335	0.142704
Hlac_0528	chromosome segregation and condensation protein ScpA CDS	550747	551715	969	forward	-0.309292	0.0661135
Hlac_0529	Methyltransferase type 11 CDS	551843	552649	807	reverse	0.0089053	0.959532
Hlac_0530	conserved hypothetical protein CDS	552690	553148	459	reverse	-0.0214503	0.915343
Hlac_0531	apurinic endonuclease Apn1 CDS	553235	554110	876	reverse	0.0545919	0.699006
Hlac_0532	biotin/lipoate A/B protein ligase CDS	554212	555021	810	reverse	-0.235469	0.103395
Hlac_0533	protein of unknown function RIO1 CDS	555329	556243	915	forward	0.432456	0.000471086
Hlac_0534	hypothetical protein CDS	556354	556521	168	forward	0.432204	0.0664949
Hlac_0535	hypothetical protein CDS	556523	556837	315	forward	0.93423	2.41e-10
Hlac_0536	Ferritin Dps family protein CDS	556859	557404	546	reverse	0.949005	1.84e-08
Hlac_0537	ferrichrome-binding protein CDS	557658	558944	1287	forward	-0.0312949	0.84258
Hlac_0538	thioredoxin reductase CDS	558941	559912	972	forward	-0.250643	0.184428
Hlac_0539	transport system permease protein CDS	559909	561081	1173	forward	-0.0856038	0.499246
Hlac_0540	ABC transporter related CDS	561082	561972	891	forward	-0.181908	0.339868
Hlac_0541	conserved hypothetical protein CDS	562111	563358	1248	forward	-0.203016	0.285565
Hlac_0542	thioredoxin reductase-like protein CDS	563587	564426	840	forward	-0.183068	0.163532
Hlac_0543	transcriptional regulator, TrmB CDS	564523	565644	1122	reverse	-0.054407	0.662295
Hlac_0544	alpha amylase catalytic region CDS	565736	568012	2277	reverse	-0.250822	0.0292018
Hlac_0545	glucan 14-alpha-glucosidase CDS	568062	570266	2205	forward	-0.299599	0.0384855
Hlac_0546	hypothetical protein CDS	570685	570879	195	reverse	0.244023	0.237908
Hlac_0547	imidazoleglycerol phosphate synthase, cyclase subunit CDS	570998	571816	819	reverse	0.653072	1e-05
Hlac_0548	glycosyl transferase family 2 CDS	571878	572951	1074	reverse	0.0997416	0.58807
Hlac_0549	conserved hypothetical protein CDS	573076	573348	273	reverse	-0.688035	0.0105378
Hlac_0550	pyridoxamine 5'-phosphate oxidase-related FMN-binding CDS	573501	573893	393	forward	-0.119788	0.516336
Hlac_0551	Methyltransferase type 11 CDS	574049	574816	768	forward	0.122389	0.258316
Hlac_0552	deoxyribonuclease/rho motif-related TRAM CDS	574818	575234	417	reverse	0.489983	0.0655451
Hlac_0553	Bacterio-opsin activator HTH domain protein CDS	575295	575891	597	reverse	-0.139448	0.423716
Hlac_0554	cytochrome P450 CDS	576036	577562	1527	forward	-0.262881	0.0680862
Hlac_0555	conserved hypothetical protein CDS	577598	578698	1101	forward	-0.0632622	0.566028
Hlac_0556	dihydrodipicolinate synthetase CDS	578944	579849	906	forward	0.234245	0.407743
Hlac_0557	protein of unknown function UPF0153 CDS	579899	580639	741	reverse	0.032706	0.886865
Hlac_0558	conserved hypothetical protein CDS	580751	581197	447	forward	0.434243	0.0227178
Hlac_0559	Rieske (2Fe-2S) domain protein CDS	581194	581664	471	reverse	0.388048	0.0235599
Hlac_0560	protein of unknown function DUF107 CDS	582241	582858	618	reverse	0.0828427	0.513049
Hlac_0561	hypothetical protein CDS	582980	583240	261	reverse	1.05978	3.33e-13
Hlac_0562	pyruvate kinase CDS	583370	585127	1758	reverse	0.364497	0.0145393
Hlac_0563	membrane-bound metal-dependent hydrolase CDS	585236	585742	507	reverse	-0.246066	0.166382
Hlac_0564	Ribosomal L37ae protein CDS	585948	586214	267	forward	0.275479	0.268716
Hlac_0565	RNA polymerase Rbp10 CDS	586219	586353	135	forward	0.193531	0.461662
Hlac_0566	rpo operon protein CDS	586377	586640	264	forward	0.102629	0.651442
Hlac_0567	prefoldin, beta subunit CDS	586743	587138	396	forward	0.249443	0.308495
Hlac_0568	hypothetical protein CDS	587145	587447	303	forward	-0.00331525	0.987826
Hlac_0569	hypothetical protein CDS	587581	587778	198	forward	-0.338825	0.129105
Hlac_0570	UspA domain protein CDS	587849	588274	426	forward	-0.446559	0.000355648
Hlac_0571	GMP synthase, small subunit CDS	588285	588839	555	reverse	0.0238075	0.836302
Hlac_0572	tRNA pseudouridine synthase D TruD CDS	588961	590412	1452	reverse	-0.200622	0.0818041
Hlac_0573	protein of unknown function UPF0099 CDS	590413	590751	339	reverse	-0.104383	0.497808
Hlac_0574	rhodopsin CDS	590870	591745	876	reverse	-0.140166	0.452761
Hlac_0575	blue (type 1) copper domain protein CDS	591970	592395	426	forward	0.709739	3.55e-05
Hlac_0576	conserved hypothetical protein CDS	592460	593299	840	forward	0.8969	1.37e-07
Hlac_0577	heavy metal translocating P-type ATPase CDS	593303	595831	2529	forward	0.151128	0.350684
Hlac_0578	aldo/keto reductase CDS	595925	596755	831	forward	0.437082	0.0676722
Hlac_0579	conserved hypothetical protein CDS	596928	597197	270	reverse	0.244632	0.292603
Hlac_0580	transposase, IS605 OrfB family CDS	597223	598557	1335	reverse	0.451238	0.00272485
Hlac_0581	peptidase S9 prolyl oligopeptidase active site domain protein CDS	598838	600724	1887	reverse	-0.193523	0.0991685
Hlac_0582	glycosyl transferase group 1 CDS	600866	601915	1050	forward	0.105905	0.576312
Hlac_0583	blue (type 1) copper domain protein CDS	601958	602587	630	reverse	0.170791	0.329448
Hlac_0584	orotate phosphoribosyltransferase CDS	603119	603694	576	forward	-0.184641	0.129801
Hlac_0585	ATPase associated with various cellular activities AAA 3 CDS	603730	604692	963	reverse	0.0176826	0.918376
Hlac_0586	hypothetical protein CDS	604931	605242	312	reverse	0.113326	0.580621
Hlac_0587	alpha amylase catalytic region CDS	605333	606991	1659	forward	-0.356101	0.017657
Hlac_0588	pyruvate carboxyltransferase CDS	607046	608596	1551	reverse	-0.601411	0.00739499
Hlac_0589	Cupin 2 conserved barrel domain protein CDS	608917	609405	489	forward	0.0102055	0.937677
Hlac_0590	conserved hypothetical protein CDS	609449	610111	663	reverse	-0.25471	0.0345982
Hlac_0591	Pyridoxal-dependent decarboxylase CDS	610373	611440	1068	reverse	-0.143335	0.275819
Hlac_0592	phosphoenolpyruvate synthase CDS	611522	613888	2367	reverse	-0.17143	0.38271
Hlac_0593	hypothetical protein CDS	614141	614845	705	reverse	0.252164	0.0426806
Hlac_0594	conserved hypothetical protein CDS	614911	615504	594	reverse	-0.144851	0.330363
Hlac_0595	Cobyrinic acid ac-diamide synthase CDS	615501	616268	768	reverse	-0.2602	0.0226199
Hlac_0596	beta-lactamase domain protein CDS	616393	617691	1299	forward	-0.0217757	0.936639
Hlac_0597	hypothetical protein CDS	617749	618021	273	reverse	-0.114335	0.645505
Hlac_0598	Endonuclease V CDS	618104	618997	894	reverse	-0.381041	0.00105052
Hlac_0599	AN1-type Zinc finger protein CDS	618998	619963	966	reverse	0.132829	0.255484
Hlac_0600	dehydroquinase class I CDS	620507	621211	705	reverse	-0.0258662	0.831767
Hlac_0601	Transcription factor TFIIB cyclin-related CDS	621300	622274	975	reverse	0.67111	0.000596303
Hlac_0602	iron/cobalamin ABC transporter periplasmic substrate-binding protein CDS	622464	623240	777	forward	0.00586739	0.964793
Hlac_0603	protein of unknown function DUF84 CDS	623261	623854	594	forward	0.340441	0.0193577
Hlac_0604	conserved hypothetical protein CDS	624031	624285	255	forward	1.09298	4.92e-10
Hlac_0605	conserved hypothetical protein CDS	624319	624945	627	reverse	0.557529	0.0100109
Hlac_0606	band 7 protein CDS	625058	626200	1143	reverse	0.600193	0.00239601
Hlac_0607	CDP-alcohol phosphatidyltransferase CDS	626347	627132	786	forward	0.28335	0.029095
Hlac_0608	20S proteasome A and B subunits CDS	627250	627981	732	reverse	1.013	0.000464797
Hlac_0609	conserved hypothetical protein CDS	628463	628636	174	reverse	0.994367	3.56e-06
Hlac_0610	conserved hypothetical protein CDS	629023	629670	648	forward	0.0829602	0.573827
Hlac_0611	asparagine synthase CDS	630011	631180	1170	reverse	0.24519	0.20453
Hlac_0612	PHP domain protein CDS	631186	631869	684	reverse	0.75777	1.63e-06
Hlac_0613	conserved hypothetical protein CDS	632410	632676	267	reverse	-0.0790278	0.657188
Hlac_0614	Na+/H+ antiporter NhaC CDS	632673	634229	1557	reverse	-0.26109	0.0967381
Hlac_0615	Ribosomal S13S15 domain protein CDS	634729	635190	462	forward	0.144824	0.559002
Hlac_0616	putative exonuclease RecJ CDS	635303	636583	1281	forward	0.0424337	0.869439
Hlac_0617	hypothetical protein CDS	636580	636894	315	forward	0.13108	0.535683
Hlac_0618	ribosomal protein S3Ae CDS	636891	637538	648	forward	0.143131	0.586666
Hlac_0619	GCN5-related N-acetyltransferase CDS	638007	638546	540	reverse	-0.00556816	0.974495
Hlac_0620	RNA polymerase dimerisation CDS	638661	638939	279	forward	1.03711	3.43e-05
Hlac_0621	glycosyl transferase group 1 CDS	639073	640101	1029	forward	-0.712462	0.000380286
Hlac_0622	conserved hypothetical protein CDS	640142	640462	321	reverse	0.211722	0.387485
Hlac_0623	replication factor A CDS	640651	641925	1275	forward	-0.0965465	0.638159
Hlac_0624	conserved hypothetical protein CDS	641922	643574	1653	forward	0.195223	0.467233
Hlac_0625	metallophosphoesterase CDS	643574	644392	819	forward	-0.0279142	0.897194
Hlac_0626	Domain of unknown function DUF1917 CDS	644468	645043	576	forward	-0.233788	0.0919091
Hlac_0627	protein of unknown function DUF35 CDS	645096	645569	474	reverse	-0.419485	0.0195313
Hlac_0628	putative nonspecific lipid-transfer protein (sterol carrier protein) CDS	645566	646726	1161	reverse	-0.0830766	0.428058
Hlac_0629	DNA mismatch repair protein MutL CDS	646790	649093	2304	reverse	-0.170792	0.300118
Hlac_0630	binding-protein-dependent transport systems inner membrane component CDS	649693	650751	1059	reverse	-0.173755	0.143846
Hlac_0631	binding-protein-dependent transport systems inner membrane component CDS	650748	651743	996	reverse	-0.163415	0.33598
Hlac_0632	extracellular solute-binding protein family 1 CDS	651759	653063	1305	reverse	-0.0659511	0.703009
Hlac_0633	ABC transporter related CDS	653366	654505	1140	forward	-0.0336194	0.796083
Hlac_0634	glutathione S-transferase CDS	654841	655872	1032	reverse	0.0582169	0.611171
Hlac_0635	conserved hypothetical protein CDS	656168	656986	819	forward	0.252627	0.38083
Hlac_0636	FAD dependent oxidoreductase CDS	657048	658349	1302	forward	-0.0416844	0.823692
Hlac_0637	HSP20 type chaperone CDS	658377	658820	444	reverse	0.330825	0.081587
Hlac_0638	conserved hypothetical protein CDS	658824	658979	156	reverse	0.22186	0.327726
Hlac_0639	hypothetical protein CDS	659066	659497	432	reverse	-0.264036	0.0612751
Hlac_0640	Radical SAM domain protein CDS	659592	661469	1878	forward	0.0632722	0.583629
Hlac_0641	beta-lactamase domain protein CDS	661474	662346	873	forward	0.486792	0.00149095
Hlac_0642	Haloacid dehalogenase domain protein hydrolase CDS	662376	662996	621	reverse	1.05753	1.08e-05
Hlac_0643	conserved hypothetical protein CDS	663103	663585	483	reverse	0.345616	0.00488727
Hlac_0644	conserved hypothetical protein CDS	663728	664573	846	forward	0.260229	0.0743159
Hlac_0645	blue (type 1) copper domain protein CDS	664669	665313	645	forward	0.537153	0.022502
Hlac_0646	conserved hypothetical protein CDS	665310	665699	390	forward	0.483181	0.00888422
Hlac_0647	Cytochrome b/b6 domain protein CDS	665707	666516	810	forward	0.412543	0.0386856
Hlac_0648	menaquinol--cytochrome-c reductase (cytochrome bc complex) cytochrome b/c subunit CDS	666521	667309	789	forward	-0.00537453	0.974535
Hlac_0649	conserved hypothetical protein CDS	667355	667786	432	forward	0.242595	0.0608436
Hlac_0650	conserved hypothetical protein CDS	667791	668069	279	forward	0.347155	0.088379
Hlac_0651	conserved hypothetical protein CDS	668350	668793	444	reverse	1.09438	1.69e-05
Hlac_0652	ATP-NAD/AcoX kinase CDS	668808	669602	795	reverse	-0.365348	0.00603119
Hlac_0653	peptidase M28 CDS	669661	670977	1317	reverse	-0.0812194	0.573806
Hlac_0654	protein of unknown function DUF420 CDS	671081	671743	663	reverse	1.03263	3.07e-06
Hlac_0655	3-dehydroquinate synthase CDS	671832	672884	1053	reverse	-0.0654439	0.682308
Hlac_0656	Lysine exporter protein (LYSE/YGGA) CDS	672963	673670	708	reverse	0.472304	6.02e-05
Hlac_0657	iron (metal) dependent repressor, DtxR family CDS	673784	674428	645	reverse	0.169975	0.18191
Hlac_0658	conserved hypothetical protein CDS	674495	675262	768	reverse	0.346784	0.00261198
Hlac_0659	hypothetical protein CDS	675337	676077	741	forward	0.557119	2.32e-05
Hlac_0660	conserved hypothetical protein CDS	676074	676721	648	forward	-0.144079	0.261404
Hlac_0661	arsenite-activated ATPase ArsA CDS	676742	677920	1179	reverse	-0.0384165	0.776963
Hlac_0662	hypothetical protein CDS	678042	678206	165	reverse	0.298423	0.10935
Hlac_0663	PUA domain containing protein CDS	678850	679380	531	reverse	0.317525	0.0131366
Hlac_0664	transcriptional regulator protein-like protein CDS	679451	680698	1248	reverse	0.20402	0.0884
Hlac_0665	acetaldehyde dehydrogenase (acetylating) NAD-dependent CDS	680816	682258	1443	forward	-0.124276	0.319118
Hlac_0666	metal dependent phosphohydrolase CDS	682324	683259	936	reverse	0.213697	0.0738019
Hlac_0667	dihydrodipicolinate synthase CDS	683674	684672	999	forward	0.145261	0.521114
Hlac_0668	dihydrodipicolinate reductase CDS	684669	685460	792	forward	-0.218209	0.385639
Hlac_0669	2,3,4,5-tetrahydropyridine-2-carboxylate N-succinyltransferase CDS	685518	686357	840	forward	-0.0688594	0.692422
Hlac_0670	diaminopimelate decarboxylase CDS	686354	687715	1362	forward	-0.00406631	0.985175
Hlac_0671	diaminopimelate epimerase CDS	687712	688641	930	forward	0.142595	0.630669
Hlac_0672	peptidase M20 CDS	688638	689861	1224	forward	-0.239433	0.395704
Hlac_0673	protein of unknown function DUF88 CDS	689858	690355	498	reverse	-0.36016	0.0954294
Hlac_0674	extracellular solute-binding protein family 5 CDS	690468	692408	1941	forward	-0.0872776	0.591854
Hlac_0675	binding-protein-dependent transport systems inner membrane component CDS	692448	693422	975	forward	-0.025461	0.887237
Hlac_0676	binding-protein-dependent transport systems inner membrane component CDS	693438	694622	1185	forward	-0.0374952	0.802296
Hlac_0677	oligopeptide/dipeptide ABC transporter, ATPase subunit CDS	694622	695662	1041	forward	-0.274611	0.122979
Hlac_0678	oligopeptide/dipeptide ABC transporter, ATPase subunit CDS	695655	696992	1338	forward	-0.147952	0.250361
Hlac_0679	conserved hypothetical protein CDS	697019	697771	753	reverse	0.253745	0.10788
Hlac_0680	Cupin 2 conserved barrel domain protein CDS	697856	698176	321	reverse	0.450206	0.0441489
Hlac_0681	chaperone protein DnaJ CDS	698231	699391	1161	reverse	-0.0338988	0.790666
Hlac_0682	chaperone protein DnaK CDS	699445	701379	1935	reverse	0.682832	0.000284457
Hlac_0683	triosephosphate isomerase CDS	701601	702245	645	reverse	0.357294	0.134348
Hlac_0684	putative sensor protein CDS	702348	703136	789	forward	0.189261	0.134971
Hlac_0685	Disulphide bond formation protein DsbB CDS	703133	703552	420	forward	-0.20082	0.134932
Hlac_0686	transcriptional regulator, XRE family CDS	703630	704163	534	reverse	0.0323896	0.880087
Hlac_0687	3-phosphoshikimate 1-carboxyvinyltransferase CDS	704332	705693	1362	forward	0.125008	0.643725
Hlac_0688	Protein of unknown function DUF1119 CDS	706102	707124	1023	reverse	-0.013031	0.941112
Hlac_0689	Nitrilase/cyanide hydratase and apolipoprotein N-acyltransferase CDS	707733	708539	807	reverse	-0.0588564	0.670959
Hlac_0690	conserved hypothetical protein CDS	708536	708964	429	reverse	0.261208	0.151916
Hlac_0691	conserved hypothetical protein CDS	709079	709306	228	reverse	0.317328	0.0449244
Hlac_0692	conserved hypothetical protein CDS	709358	709540	183	reverse	0.222188	0.234008
Hlac_0693	phosphate uptake regulator, PhoU CDS	709613	710644	1032	reverse	-0.337553	0.0508873
Hlac_0694	response regulator receiver protein CDS	710831	711190	360	forward	-0.19877	0.184806
Hlac_0695	conserved hypothetical protein CDS	711266	711673	408	reverse	-0.0405345	0.786569
Hlac_0696	glycosyl transferase family 2 CDS	711794	712726	933	forward	-0.0462594	0.726512
Hlac_0697	protein of unknown function UPF0118 CDS	712812	713918	1107	forward	-0.0166237	0.893694
Hlac_0698	Tubulin/FtsZ GTPase CDS	713984	715138	1155	forward	-0.188843	0.191015
Hlac_0699	conserved hypothetical protein CDS	715213	715947	735	forward	-0.0455522	0.700864
Hlac_0700	phosphoribosylaminoimidazole carboxylase, ATPasesubunit CDS	716048	717211	1164	forward	-0.323452	0.00277164
Hlac_0701	YcfA family protein CDS	717230	717481	252	reverse	-0.232007	0.206609
Hlac_0702	conserved hypothetical protein CDS	717483	717752	270	reverse	-0.152125	0.445754
Hlac_0703	phosphoribosylaminoimidazole carboxylase, catalytic subunit CDS	717921	718538	618	forward	-0.116017	0.498232
Hlac_0704	NADH-ubiquinone/plastoquinone oxidoreductase chain 3 CDS	718685	719101	417	forward	0.462771	0.0342355
Hlac_0705	NADH-quinone oxidoreductase, B subunit CDS	719101	719799	699	forward	0.47613	0.0143332
Hlac_0706	NADH-ubiquinone oxidoreductase chain 49kDa CDS	719796	721460	1665	forward	-0.205718	0.0620977
Hlac_0707	respiratory-chain NADH dehydrogenase subunit 1 CDS	721460	722533	1074	forward	-0.017234	0.892287
Hlac_0708	NADH-quinone oxidoreductase, chain I CDS	722535	722996	462	forward	0.33748	0.0254662
Hlac_0709	NADH dehydrogenase subunit J CDS	723046	723312	267	forward	0.22205	0.161175
Hlac_0710	NADH dehydrogenase-like complex, subunit J2 CDS	723309	723668	360	forward	0.228488	0.119359
Hlac_0711	NADH-ubiquinone oxidoreductase chain 4L CDS	723665	723985	321	forward	0.0804036	0.564925
Hlac_0712	proton-translocating NADH-quinone oxidoreductase, chain L CDS	723987	726029	2043	forward	-0.469257	0.000710775
Hlac_0713	proton-translocating NADH-quinone oxidoreductase, chain M CDS	726029	727558	1530	forward	-0.564774	0.000581723
Hlac_0714	proton-translocating NADH-quinone oxidoreductase, chain N CDS	727551	729062	1512	forward	-0.418941	0.0706744
Hlac_0715	hypothetical protein CDS	729158	729481	324	forward	0.664819	0.00661262
Hlac_0716	H/ACA RNA-protein complex component Gar1 CDS	729483	729710	228	reverse	0.627321	0.013821
Hlac_0717	Ribonucleoprotein complex SRP, Srp19 component CDS	729713	729991	279	reverse	0.548238	0.0109685
Hlac_0718	PAS/PAC sensor signal transduction histidine kinase CDS	730092	732041	1950	reverse	0.0144146	0.894423
Hlac_0719	alanyl-tRNA synthetase CDS	732162	734942	2781	forward	-0.16259	0.237521
Hlac_0720	alpha/beta hydrolase fold protein CDS	734963	735769	807	forward	-0.373746	0.0341393
Hlac_0721	glutamine amidotransferase class-I CDS	735868	736584	717	forward	0.18994	0.183754
Hlac_0722	PilT protein domain protein CDS	736694	738595	1902	forward	-0.188707	0.183774
Hlac_0723	2-methylcitrate synthase/citrate synthase II CDS	738785	739933	1149	forward	-0.296502	0.116158
Hlac_0724	peptidase M42 family protein CDS	739979	741031	1053	reverse	0.203742	0.165671
Hlac_0725	Hypothetical protein MTH865 CDS	741172	741429	258	forward	0.229306	0.146148
Hlac_0726	heat shock protein DnaJ domain protein CDS	741510	742289	780	forward	-0.0769712	0.733088
Hlac_0727	hypothetical protein CDS	742417	742620	204	forward	-0.573811	0.00352047
Hlac_0728	protein of unknown function DUF59 CDS	742644	743444	801	reverse	-0.616112	0.000101479
Hlac_0729	amidohydrolase 2 CDS	743444	744505	1062	reverse	-0.174517	0.224346
Hlac_0730	Alcohol dehydrogenase GroES domain protein CDS	744693	745733	1041	forward	-0.33903	0.0234359
Hlac_0731	dehydrogenase E1 component CDS	745802	746950	1149	forward	-0.291514	0.136813
Hlac_0732	amine oxidase CDS	746976	748289	1314	reverse	0.185284	0.260789
Hlac_0733	protein of unknown function Met10 CDS	748409	749398	990	forward	-0.0291785	0.812812
Hlac_0734	conserved hypothetical protein CDS	749526	749771	246	forward	1.25529	7.9e-08
Hlac_0735	conserved hypothetical protein CDS	749758	750144	387	forward	0.935731	3.33e-06
Hlac_0736	hypothetical protein CDS	750926	751066	141	forward	-0.119941	0.536893
Hlac_0738	hypothetical protein CDS	751252	751764	513	forward	0.124997	0.486727
Hlac_0740	MCM family protein CDS	751915	754068	2154	forward	-0.218192	0.17967
Hlac_0741	hypothetical protein CDS	754071	754523	453	forward	-0.23262	0.222768
Hlac_0742	hypothetical protein CDS	754520	754795	276	forward	-0.210081	0.288931
Hlac_0743	hypothetical protein CDS	754792	754998	207	forward	-0.226684	0.21834
Hlac_0744	hypothetical protein CDS	754988	755203	216	forward	-0.174857	0.357832
Hlac_0745	hypothetical protein CDS	755200	755460	261	forward	-0.113567	0.60901
Hlac_0746	hypothetical protein CDS	755605	756090	486	forward	-0.271281	0.13268
Hlac_0747	hypothetical protein CDS	756087	756266	180	forward	-0.196255	0.190614
Hlac_0748	hypothetical protein CDS	756755	757066	312	forward	-0.259539	0.248713
Hlac_0749	hypothetical protein CDS	757066	757227	162	forward	-0.395045	0.0750077
Hlac_0750	hypothetical protein CDS	757296	757685	390	forward	-0.262624	0.181725
Hlac_0751	hypothetical protein CDS	757682	758020	339	forward	-0.206511	0.279853
Hlac_0752	hypothetical protein CDS	758017	758412	396	forward	-0.33852	0.0856618
Hlac_0753	hypothetical protein CDS	758501	759301	801	forward	-0.263201	0.174658
Hlac_0754	hypothetical protein CDS	759298	759921	624	forward	-0.215539	0.274566
Hlac_0755	hypothetical protein CDS	759925	761565	1641	forward	-0.378289	0.0335488
Hlac_0756	hypothetical protein CDS	761592	763316	1725	forward	-0.412653	0.0109006
Hlac_0757	hypothetical protein CDS	763313	763729	417	forward	-0.262417	0.202213
Hlac_0758	hypothetical protein CDS	763732	764424	693	forward	-0.389423	0.0700109
Hlac_0759	hypothetical protein CDS	764530	765537	1008	forward	-0.388127	0.023674
Hlac_0760	hypothetical protein CDS	765558	766766	1209	forward	-0.168607	0.342883
Hlac_0761	hypothetical protein CDS	766773	766988	216	forward	-0.10176	0.664754
Hlac_0762	hypothetical protein CDS	766996	767907	912	forward	0.0246984	0.882387
Hlac_0763	hypothetical protein CDS	767914	768624	711	forward	-0.216109	0.349797
Hlac_0764	hypothetical protein CDS	768621	768917	297	forward	-0.240781	0.346358
Hlac_0765	hypothetical protein CDS	768917	769369	453	forward	-0.246728	0.250949
Hlac_0766	hypothetical protein CDS	769366	769884	519	forward	-0.249444	0.222484
Hlac_0767	hypothetical protein CDS	769922	770839	918	forward	-0.317406	0.0738579
Hlac_0768	hypothetical protein CDS	770839	771351	513	forward	-0.132738	0.509045
Hlac_0769	hypothetical protein CDS	771452	772588	1137	forward	-0.347124	0.0335763
Hlac_0770	hypothetical protein CDS	772606	772908	303	forward	-0.237972	0.21397
Hlac_0771	hypothetical protein CDS	772952	773620	669	forward	-0.144521	0.392675
Hlac_0772	hypothetical protein CDS	773624	774811	1188	forward	-0.183625	0.329208
Hlac_0773	Fibronectin type III domain protein CDS	774812	776476	1665	forward	-0.0599902	0.697532
Hlac_0774	hypothetical protein CDS	776476	779244	2769	forward	-0.316377	0.0836088
Hlac_0775	hypothetical protein CDS	779268	779675	408	forward	0.0382336	0.867071
Hlac_0776	conserved hypothetical protein CDS	780099	781208	1110	reverse	-0.17824	0.122324
Hlac_0777	prolyl-tRNA synthetase CDS	781313	782788	1476	reverse	-0.266799	0.0192298
Hlac_0778	NUDIX hydrolase CDS	782972	783574	603	forward	0.307415	0.0816644
Hlac_0779	GTPase of unknown function domain protein CDS	783697	784884	1188	forward	-0.158181	0.148298
Hlac_0780	amidohydrolase 2 CDS	785118	785948	831	forward	-0.176122	0.175037
Hlac_0781	Protein of unknown function DUF371 CDS	785989	786495	507	forward	-0.15045	0.37395
Hlac_0782	small GTP-binding protein CDS	786749	787864	1116	reverse	0.279731	0.0174171
Hlac_0783	conserved hypothetical protein CDS	788057	788257	201	forward	0.567393	0.000966404
Hlac_0784	conserved hypothetical protein CDS	788389	788841	453	reverse	0.785078	1.2e-06
Hlac_0785	cytochrome c oxidase, subunit II CDS	789058	789834	777	forward	0.700425	1.82e-06
Hlac_0786	cytochrome c oxidase subunit I CDS	789831	792329	2499	forward	0.00615444	0.973855
Hlac_0787	conserved hypothetical protein CDS	792378	792881	504	reverse	-0.175022	0.15625
Hlac_0789	NAD-dependent epimerase/dehydratase CDS	793202	794194	993	forward	0.0826006	0.591554
Hlac_0790	GCN5-related N-acetyltransferase CDS	794210	794959	750	reverse	0.00777018	0.955458
Hlac_0791	conserved hypothetical protein CDS	795077	795352	276	reverse	0.530985	0.000754744
Hlac_0792	conserved hypothetical protein CDS	795573	796091	519	forward	0.304715	0.233818
Hlac_0793	halocyanin domain protein CDS	796189	796806	618	reverse	1.34033	2.56e-07
Hlac_0794	hypothetical protein CDS	796941	797540	600	forward	0.241537	0.147244
Hlac_0795	conserved hypothetical protein CDS	797735	798088	354	reverse	0.584959	0.0299886
Hlac_0796	protein of unknown function DUF833 CDS	798145	798978	834	reverse	-0.206572	0.0900564
Hlac_0797	Alcohol dehydrogenase GroES domain protein CDS	799084	800154	1071	forward	1.78822	1.23e-46
Hlac_0798	phosphoribosyltransferase CDS	800141	800776	636	forward	0.821667	0.000455715
Hlac_0799	glutaredoxin-like protein CDS	800915	801259	345	forward	0.645585	0.00683859
Hlac_0800	conserved hypothetical protein CDS	801475	802044	570	forward	0.896453	5.62e-06
Hlac_0801	ATP binding protein CDS	802173	802889	717	forward	-0.347413	0.0190107
Hlac_0802	Glu/Leu/Phe/Val dehydrogenase CDS	802913	804166	1254	reverse	-0.220577	0.318716
Hlac_0803	HpcH/HpaI aldolase CDS	804234	805115	882	reverse	-0.374422	0.00276793
Hlac_0804	MaoC domain protein dehydratase CDS	805254	805724	471	forward	0.460626	0.000539494
Hlac_0805	adenylyl cyclase CyaB CDS	805758	806360	603	reverse	-0.119001	0.329377
Hlac_0806	peptidylprolyl isomerase FKBP-type CDS	806515	807438	924	forward	0.625164	0.00076533
Hlac_0807	hypothetical protein CDS	807522	807788	267	forward	0.0707073	0.649237
Hlac_0808	KaiC-like transcriptional regulator CDS	807816	808457	642	reverse	-0.171899	0.220117
Hlac_0809	cell division inhibitor MinD-like (ATPase involved in chromosome partitioning) CDS	808606	809280	675	reverse	-0.0270206	0.836368
Hlac_0810	protein of unknown function DUF964 CDS	809359	809751	393	reverse	0.683388	0.0298005
Hlac_0811	phospholipase/Carboxylesterase CDS	809860	810522	663	reverse	-0.00205829	0.987458
Hlac_0812	conserved hypothetical protein CDS	810671	811372	702	forward	-0.339023	0.0262313
Hlac_0813	diphthamide biosynthesis protein CDS	811472	812515	1044	forward	-0.00130547	0.991389
Hlac_0814	conserved hypothetical protein CDS	812590	813030	441	reverse	-0.432091	0.0193686
Hlac_0815	HAD-superfamily hydrolase, subfamily IA, variant1 CDS	813123	813779	657	forward	0.401763	0.0445799
Hlac_0816	helicase c2 CDS	813869	816232	2364	forward	-0.441225	0.000773347
Hlac_0817	hypothetical protein CDS	816378	816530	153	forward	-0.0462455	0.841264
Hlac_0818	Translation initiation factor IF2/IF5 CDS	816659	817270	612	reverse	0.690705	0.00675515
Hlac_0819	hypothetical protein CDS	817581	817817	237	reverse	0.0322558	0.8553
Hlac_0820	AMP-dependent synthetase and ligase CDS	817935	819551	1617	forward	-0.145715	0.199633
Hlac_0821	signal recognition particle-docking protein FtsY CDS	819598	820713	1116	reverse	0.29502	0.0307594
Hlac_0822	prefoldin, alpha subunit CDS	820723	821181	459	reverse	1.13265	4.93e-07
Hlac_0823	Ribosomal LX protein CDS	821178	821354	177	reverse	0.196977	0.403903
Hlac_0824	hypothetical protein CDS	821508	821702	195	reverse	-0.207573	0.323362
Hlac_0825	ABC-type multidrug transport system ATPase component-like protein CDS	821695	821961	267	reverse	-0.416882	0.0334106
Hlac_0826	translation initiation factor eIF-6 CDS	822065	822730	666	reverse	-0.130793	0.532045
Hlac_0827	Ribosomal protein L31e CDS	822732	823010	279	reverse	0.855036	0.000182906
Hlac_0828	Ribosomal protein L39e CDS	823011	823163	153	reverse	0.724401	4.73e-05
Hlac_0829	peptidase M20 CDS	823260	824378	1119	reverse	-0.12608	0.508035
Hlac_0830	peptide methionine sulfoxide reductase CDS	824862	825398	537	forward	1.21215	7.08e-17
Hlac_0831	6,7-dimethyl-8-ribityllumazine synthase CDS	825733	826137	405	forward	0.150067	0.573864
Hlac_0832	aminotransferase class I and II CDS	826167	827321	1155	forward	-0.0373056	0.879824
Hlac_0833	UspA domain protein CDS	827390	827899	510	forward	0.129744	0.332465
Hlac_0834	glutamyl-tRNA(Gln) amidotransferase, C subunit CDS	828065	828400	336	forward	0.366692	0.0126287
Hlac_0835	glutamyl-tRNA(Gln) amidotransferase, A subunit CDS	828400	829704	1305	forward	0.0175392	0.876615
Hlac_0836	conserved hypothetical protein CDS	829701	830207	507	forward	-0.454155	0.00123718
Hlac_0837	phosphopantothenoylcysteine decarboxylase/phosphopantothenate/cysteine ligase CDS	830286	831455	1170	forward	-0.16629	0.217522
Hlac_0838	cation antiporter CDS	831612	832877	1266	forward	-0.0632071	0.660639
Hlac_0839	multiple resistance and pH regulation protein F CDS	832874	833179	306	forward	-0.122903	0.417341
Hlac_0840	monovalent cation/proton antiporter, MnhG/PhaG subunit CDS	833179	833505	327	forward	-0.553164	0.00046579
Hlac_0841	pH adaptation potassium efflux system protein B1(sodium-potassium/hydrogen antiporter subunit B1) CDS	833502	834101	600	forward	-0.405974	0.00105046
Hlac_0842	Na+/H+ antiporter MnhB subunit-related protein CDS	834098	834793	696	forward	-0.464358	0.000408223
Hlac_0843	NADH-ubiquinone oxidoreductase chain 4L CDS	834790	835284	495	forward	-0.241173	0.13994
Hlac_0844	NADH/Ubiquinone/plastoquinone (complex I) CDS	835277	836923	1647	forward	-0.423513	0.000195737
Hlac_0845	NADH/Ubiquinone/plastoquinone (complex I) CDS	836920	839016	2097	forward	-0.393104	0.00232431
Hlac_0846	NADH/Ubiquinone/plastoquinone (complex I) CDS	839013	840800	1788	forward	-0.386664	0.00292881
Hlac_0847	ASPIC/UnbV domain protein CDS	840927	842375	1449	forward	0.0655903	0.664592
Hlac_0848	conserved hypothetical protein CDS	842443	842643	201	forward	0.255459	0.119391
Hlac_0849	Shwachman-Bodian-Diamond syndrome protein CDS	842727	843452	726	forward	0.0104774	0.945522
Hlac_0850	YbaK/prolyl-tRNA synthetase associated region CDS	843550	844080	531	forward	-0.0704335	0.689148
Hlac_0851	periplasmic solute binding protein CDS	844205	845218	1014	forward	-0.238069	0.0323959
Hlac_0852	ABC transporter related CDS	845316	846056	741	forward	0.682784	1.76e-07
Hlac_0853	ABC-3 protein CDS	846056	847114	1059	forward	-0.071608	0.597118
Hlac_0854	conserved hypothetical protein CDS	847206	847490	285	forward	0.55245	0.0557224
Hlac_0855	conserved hypothetical protein CDS	847584	848018	435	forward	0.718295	0.00321189
Hlac_0857	thioesterase superfamily protein CDS	848586	849068	483	reverse	0.236899	0.115865
Hlac_0858	protein of unknown function DUF151 CDS	849125	849577	453	reverse	0.304141	0.100387
Hlac_0859	putative transcriptional regulator, ArsR family CDS	849666	850370	705	reverse	-0.224582	0.0674616
Hlac_0860	TraB determinant protein CDS	850479	852290	1812	forward	-0.269686	0.0139111
Hlac_0861	peptidase M50 CDS	852340	853008	669	forward	-0.193901	0.0926205
Hlac_0862	phosphoribosylformylglycinamidine cyclo-ligase CDS	853107	854138	1032	forward	-0.227554	0.0833146
Hlac_0863	conserved hypothetical protein CDS	854638	854934	297	reverse	0.00663392	0.976775
Hlac_0864	nitrite and sulphite reductase 4Fe-4S region CDS	854937	856706	1770	reverse	0.182079	0.369211
Hlac_0865	conserved hypothetical protein CDS	856799	857104	306	reverse	0.806984	7.41e-09
Hlac_0866	hypothetical protein CDS	857280	857450	171	forward	0.138413	0.428395
Hlac_0867	conserved hypothetical protein CDS	857447	857644	198	forward	0.362073	0.0320917
Hlac_0868	transcriptional regulator, XRE family CDS	857705	858244	540	reverse	0.184459	0.352696
Hlac_0869	Protein of unknown function DUF555 CDS	858342	858716	375	reverse	0.995301	0.000181072
Hlac_0870	isocitrate/isopropylmalate dehydrogenase CDS	858832	859830	999	reverse	-0.153201	0.390477
Hlac_0871	3-isopropylmalate dehydratase, small subunit CDS	859827	860480	654	reverse	-0.255799	0.0956335
Hlac_0872	3-isopropylmalate dehydratase, large subunit CDS	860477	861898	1422	reverse	-0.304301	0.0506738
Hlac_0873	ketol-acid reductoisomerase CDS	861969	863024	1056	reverse	0.129115	0.283513
Hlac_0874	acetolactate synthase, small subunit CDS	863047	863766	720	reverse	-0.109113	0.521941
Hlac_0875	acetolactate synthase, large subunit, biosynthetic type CDS	863763	865589	1827	reverse	-0.15991	0.472263
Hlac_0876	pyruvate carboxyltransferase CDS	865957	867120	1164	reverse	-0.719033	8.37e-07
Hlac_0877	conserved hypothetical protein CDS	867426	868985	1560	reverse	-0.321906	0.00223062
Hlac_0878	DNA ligase I, ATP-dependent Dnl1 CDS	869148	870932	1785	forward	-0.274002	0.0419656
Hlac_0879	conserved hypothetical protein CDS	870982	871716	735	forward	0.607629	0.000126202
Hlac_0880	periplasmic binding protein CDS	871770	872927	1158	reverse	-0.105278	0.33228
Hlac_0881	transport system permease protein CDS	872990	874132	1143	forward	-0.404543	0.0076257
Hlac_0882	ABC transporter related CDS	874129	875403	1275	forward	-0.276615	0.015819
Hlac_0883	hypothetical protein CDS	875832	876245	414	reverse	0.0118354	0.935307
Hlac_0884	conserved hypothetical protein CDS	876402	876860	459	forward	0.137999	0.348442
Hlac_0885	aldo/keto reductase CDS	876890	877915	1026	reverse	-0.170874	0.12385
Hlac_0886	conserved hypothetical protein CDS	878020	878487	468	forward	-0.528011	0.0177952
Hlac_0887	isoleucyl-tRNA synthetase CDS	878566	881718	3153	forward	-0.0859648	0.609416
Hlac_0888	GCN5-related N-acetyltransferase CDS	881889	882425	537	forward	0.576328	0.000111219
Hlac_0889	transcriptional regulator, AsnC family CDS	882473	882901	429	reverse	0.570391	0.00237317
Hlac_0890	pyruvate ferredoxin/flavodoxin oxidoreductase, beta subunit CDS	883008	883946	939	reverse	0.470222	0.01847
Hlac_0891	pyruvate flavodoxin/ferredoxin oxidoreductase domain protein CDS	883950	885845	1896	reverse	0.361322	0.125951
Hlac_0892	diphthine synthase CDS	886017	886814	798	forward	0.238635	0.0616694
Hlac_0893	putative signal transduction protein with CBS domains CDS	886865	887251	387	forward	-0.477317	0.0343455
Hlac_0894	hypothetical protein CDS	887298	887525	228	reverse	0.140405	0.51666
Hlac_0895	hypothetical protein CDS	887515	887772	258	reverse	0.409497	0.0165073
Hlac_0896	putative signal transduction protein with CBS domains CDS	887920	888294	375	forward	-0.0199002	0.950502
Hlac_0897	MgtC/SapB transporter CDS	888327	889574	1248	reverse	-0.288609	0.103266
Hlac_0898	conserved hypothetical protein CDS	889755	890717	963	reverse	0.72725	2.41e-07
Hlac_0899	NusG antitermination factor CDS	890810	891262	453	reverse	0.859267	6.61e-05
Hlac_0900	protein translocase SEC61 complex, gamma subunit CDS	891262	891438	177	reverse	0.694486	0.000136399
Hlac_0901	cell division protein FtsZ CDS	891568	892728	1161	reverse	0.255966	0.258959
Hlac_0902	Protein of unknown function DUF516 CDS	892898	894379	1482	reverse	-0.156729	0.170413
Hlac_0903	Na+/Ca+ antiporter, CaCA family CDS	894827	895777	951	reverse	-0.0328657	0.772988
Hlac_0904	conserved hypothetical protein CDS	895881	896075	195	reverse	0.432153	0.0293581
Hlac_0905	phenazine biosynthesis protein PhzF family CDS	896175	897122	948	reverse	-0.535901	1.98e-05
Hlac_0906	type I phosphodiesterase/nucleotide pyrophosphatase CDS	897291	898640	1350	forward	-0.270985	0.0512663
Hlac_0907	conserved hypothetical protein CDS	898653	899231	579	forward	-0.45305	0.000115163
Hlac_0908	conserved hypothetical protein CDS	899283	900050	768	reverse	0.010883	0.928371
Hlac_0909	hypothetical protein CDS	900234	900902	669	forward	1.37848	2.85e-10
Hlac_0910	hypothetical protein CDS	902834	904240	1407	forward	-0.111209	0.474617
Hlac_0911	hypothetical protein CDS	904240	904479	240	forward	0.207073	0.176056
Hlac_0912	ferredoxin-dependent glutamate synthase CDS	904780	909483	4704	forward	-0.355864	0.159944
Hlac_0913	ABC transporter related CDS	909534	911570	2037	reverse	-0.192353	0.0680112
Hlac_0914	cyclase/dehydrase CDS	912073	912648	576	forward	0.28893	0.084394
Hlac_0915	Creatininase CDS	913332	914156	825	reverse	0.212902	0.150331
Hlac_0916	hypothetical protein CDS	914334	914666	333	reverse	0.422671	0.00155997
Hlac_0917	hypothetical protein CDS	915137	915286	150	reverse	0.154322	0.425611
Hlac_0918	hypothetical protein CDS	915335	915775	441	reverse	0.483435	0.000713537
Hlac_0919	GAF sensor signal transduction histidine kinase CDS	916069	917283	1215	forward	2.23921	1.84e-26
Hlac_0920	multi-sensor signal transduction histidine kinase CDS	917584	919551	1968	reverse	0.207156	0.120641
Hlac_0921	transposase IS4 family protein CDS	919624	920622	999	reverse	-0.0557033	0.71951
Hlac_0922	hypothetical protein CDS	921247	921384	138	forward	0.10864	0.554032
Hlac_0923	transposase CDS	921690	922226	537	reverse	0.0962571	0.499937
Hlac_0924	adenylosuccinate lyase CDS	922301	923761	1461	reverse	-0.336646	0.00345355
Hlac_0925	phosphoribosylglycinamide formyltransferase CDS	923929	925536	1608	forward	-0.241894	0.0639585
Hlac_0926	FAD dependent oxidoreductase CDS	925574	926809	1236	reverse	0.120814	0.253245
Hlac_0927	pyruvate ferredoxin/flavodoxin oxidoreductase, beta subunit CDS	927011	927874	864	reverse	0.138193	0.528897
Hlac_0928	pyruvate flavodoxin/ferredoxin oxidoreductase domain protein CDS	927878	929635	1758	reverse	0.130662	0.477037
Hlac_0929	Oxidoreductase FAD-binding domain protein CDS	929971	930615	645	forward	0.36138	0.1417
Hlac_0930	aminotransferase class I and II CDS	930980	932083	1104	reverse	-0.250767	0.0947333
Hlac_0931	membrane-bound metal-dependent hydrolase CDS	932248	932751	504	forward	0.0286728	0.850654
Hlac_0932	conserved hypothetical protein CDS	932785	933543	759	reverse	-0.304913	0.0341605
Hlac_0933	conserved hypothetical protein CDS	933743	934039	297	forward	-0.018182	0.906978
Hlac_0934	arginase CDS	934055	934960	906	reverse	-0.257971	0.126266
Hlac_0935	hypothetical protein CDS	935059	935274	216	forward	-0.152561	0.355631
Hlac_0936	Protein of unknown function DUF293 CDS	935342	935875	534	forward	0.684358	0.000201489
Hlac_0937	FAD-dependent pyridine nucleotide-disulphide oxidoreductase CDS	936056	937237	1182	reverse	0.0734517	0.753773
Hlac_0938	purine or other phosphorylase family 1 CDS	937343	938170	828	reverse	0.120225	0.271645
Hlac_0939	cytidine deaminase CDS	938238	938639	402	reverse	0.109961	0.445693
Hlac_0940	protein of unknown function UPF0118 CDS	938748	939785	1038	reverse	0.434205	0.00018604
Hlac_0941	GCN5-related N-acetyltransferase CDS	939886	940476	591	reverse	0.693849	0.0132118
Hlac_0942	Pyridoxal-5'-phosphate-dependent protein beta subunit CDS	940540	941766	1227	reverse	0.103869	0.585313
Hlac_0943	RNAse P, Rpr2/Rpp21 subunit CDS	941981	942259	279	reverse	0.112353	0.375881
Hlac_0944	protein of unknown function DUF343 CDS	942396	942590	195	forward	0.227226	0.280628
Hlac_0945	conserved hypothetical protein CDS	942652	943233	582	forward	0.335513	0.165869
Hlac_0946	conserved hypothetical protein CDS	943314	943502	189	forward	0.614697	0.000451798
Hlac_0947	Protein of unknown function DUF54 CDS	943524	944048	525	forward	0.706863	4.68e-05
Hlac_0948	FAD-dependent pyridine nucleotide-disulphide oxidoreductase CDS	944129	945565	1437	forward	-0.0886315	0.680997
Hlac_0949	hypothetical protein CDS	945575	946072	498	reverse	0.100491	0.598533
Hlac_0950	cytidyltransferase-related domain protein CDS	946069	946563	495	reverse	0.373035	0.0190781
Hlac_0951	transcriptional regulator, TrmB CDS	946624	947247	624	reverse	0.212174	0.191633
Hlac_0952	glutamate--cysteine ligase GCS2 CDS	947327	948406	1080	reverse	0.115815	0.456737
Hlac_0953	DoxX family protein CDS	948766	949323	558	reverse	0.311903	0.32561
Hlac_0954	endonuclease III CDS	949458	950141	684	reverse	-0.0296354	0.855057
Hlac_0955	conserved hypothetical protein CDS	950340	950705	366	forward	-0.112566	0.480805
Hlac_0956	Cupin 2 conserved barrel domain protein CDS	950833	951375	543	forward	-0.193153	0.197978
Hlac_0957	conserved hypothetical protein CDS	951436	951711	276	forward	0.381033	0.00475291
Hlac_0958	ThiJ/PfpI domain protein CDS	951821	952498	678	reverse	0.594659	0.0290158
Hlac_0959	Protein of unknown function DUF357 CDS	952599	952883	285	reverse	0.179029	0.239113
Hlac_0960	RNase P subunit p30 CDS	952963	953685	723	forward	-0.0829479	0.567296
Hlac_0961	Methyltransferase type 11 CDS	953669	954322	654	forward	0.35548	0.00352295
Hlac_0962	Ribonuclease P-related CDS	954329	954808	480	forward	-0.111796	0.442431
Hlac_0963	20S proteasome A and B subunits CDS	954813	955616	804	forward	0.596099	0.0344608
Hlac_0964	short-chain dehydrogenase/reductase SDR CDS	955693	956613	921	forward	0.145956	0.535011
Hlac_0965	conserved hypothetical protein CDS	956642	957184	543	reverse	-0.146742	0.363457
Hlac_0966	beta-lactamase domain protein CDS	957380	959305	1926	forward	0.315486	0.11947
Hlac_0967	methylglyoxal synthase CDS	959405	959776	372	forward	-0.112325	0.389399
Hlac_0968	hypothetical protein CDS	959875	960411	537	forward	0.965639	2.07e-06
Hlac_0969	hypothetical protein CDS	960426	960989	564	reverse	0.714857	2.29e-07
Hlac_0970	Transcription factor TFIIS CDS	961061	961387	327	reverse	0.861191	2.78e-09
Hlac_0971	Threonyl/alanyl tRNA synthetase SAD CDS	961462	962343	882	reverse	-0.281483	0.168271
Hlac_0972	hypothetical protein CDS	962406	963215	810	reverse	-0.421546	0.0128368
Hlac_0973	conserved hypothetical protein CDS	963212	963721	510	reverse	-0.426187	0.00794358
Hlac_0974	hypothetical protein CDS	963714	964697	984	reverse	-0.211594	0.18967
Hlac_0975	conserved hypothetical protein CDS	964685	965332	648	reverse	-0.0827208	0.587109
Hlac_0976	conserved hypothetical protein CDS	965335	965874	540	reverse	-0.150646	0.37585
Hlac_0977	type II secretion system protein CDS	965864	967906	2043	reverse	-0.105311	0.427472
Hlac_0978	type II secretion system protein E CDS	967934	971701	3768	reverse	0.61072	0.000595815
Hlac_0979	small multidrug resistance protein CDS	971893	972216	324	reverse	-0.308414	0.0651181
Hlac_0980	protein of unknown function UPF0126 CDS	972359	972967	609	forward	0.316737	0.0065907
Hlac_0981	hypothetical protein CDS	973020	973721	702	forward	0.0441208	0.685289
Hlac_0983	protein of unknown function DUF839 CDS	975003	976883	1881	reverse	0.103987	0.482542
Hlac_0984	hypothetical protein CDS	977189	977449	261	forward	-0.1536	0.41556
Hlac_0985	hypothetical protein CDS	977446	977667	222	forward	-0.0975037	0.619607
Hlac_0986	hypothetical protein CDS	977661	978182	522	forward	-0.287313	0.160193
Hlac_0987	MscS Mechanosensitive ion channel CDS	978271	978987	717	forward	-0.0715459	0.741246
Hlac_0988	twin-arginine translocation protein, TatA/E family subunit CDS	979311	979595	285	reverse	1.05383	0.000202316
Hlac_0989	alkyl hydroperoxide reductase/ Thiol specific antioxidant/ Mal allergen CDS	979787	980257	471	forward	0.162396	0.540344
Hlac_0990	AMP-dependent synthetase and ligase CDS	980644	982656	2013	reverse	-0.0630143	0.606616
Hlac_0991	hypothetical protein CDS	982708	983091	384	reverse	-0.0727343	0.689548
Hlac_0992	hypothetical protein CDS	983052	983246	195	reverse	-0.189717	0.466473
Hlac_0993	hypothetical protein CDS	983281	984399	1119	reverse	-0.401025	0.0421371
Hlac_0994	DNA gyrase, A subunit CDS	984671	987154	2484	reverse	-0.133205	0.344824
Hlac_0995	DNA gyrase, B subunit CDS	987151	989088	1938	reverse	0.302744	0.0254121
Hlac_0996	conserved hypothetical protein CDS	989197	990078	882	reverse	-0.283102	0.0241623
Hlac_0997	iron-containing alcohol dehydrogenase CDS	990229	991440	1212	forward	-0.20112	0.196578
Hlac_0998	MATE efflux family protein CDS	991735	993237	1503	reverse	0.123802	0.643727
Hlac_0999	protein of unknown function DUF6 transmembrane CDS	993369	993800	432	reverse	0.216652	0.0769588
Hlac_1000	histidine kinase CDS	993873	995621	1749	reverse	-0.0383568	0.850735
Hlac_1001	hypothetical protein CDS	995708	996811	1104	reverse	-0.0384434	0.806878
Hlac_1002	Glyoxalase/bleomycin resistance protein/dioxygenase CDS	997006	997773	768	forward	0.450314	0.00200804
Hlac_1003	pyridoxamine 5'-phosphate oxidase-related FMN-binding CDS	997805	998266	462	reverse	0.957295	5.72e-09
Hlac_1004	multi-sensor signal transduction histidine kinase CDS	999136	1001901	2766	reverse	-0.288861	0.056684
Hlac_1005	protein of unknown function DUF35 CDS	1002035	1002436	402	reverse	-0.415523	0.0416895
Hlac_1006	Thiolase CDS	1002433	1003599	1167	reverse	-0.247054	0.22091
Hlac_1007	protein of unknown function DUF75 CDS	1003675	1004427	753	reverse	0.334538	0.137228
Hlac_1008	RNA-binding protein Nop10p CDS	1004509	1004691	183	reverse	-0.077751	0.644538
Hlac_1009	translation initiation factor 2, alpha subunit CDS	1004734	1005534	801	reverse	0.212113	0.430044
Hlac_1010	Ribosomal protein S27E CDS	1005553	1005726	174	reverse	0.871518	0.00114076
Hlac_1011	Ribosomal protein L44E CDS	1005729	1006010	282	reverse	1.10027	1.77e-05
Hlac_1012	cyclase family protein CDS	1006094	1006768	675	reverse	-0.0248314	0.876702
Hlac_1013	methylmalonyl-CoA epimerase CDS	1006829	1007215	387	reverse	0.321567	0.0142523
Hlac_1014	formate/nitrite transporter CDS	1007302	1008141	840	forward	0.160262	0.29747
Hlac_1015	protein of unknown function DUF74 CDS	1008234	1008548	315	forward	0.0317064	0.87671
Hlac_1016	methylmalonyl-CoA mutase, large subunit CDS	1008559	1010235	1677	reverse	-0.103695	0.372439
Hlac_1017	O-methyltransferase family 3 CDS	1010369	1011034	666	forward	-0.14888	0.189512
Hlac_1018	HAD-superfamily hydrolase, subfamily IA, variant1 CDS	1011084	1011737	654	reverse	-0.371089	0.0257808
Hlac_1019	phosphodiesterase, MJ0936 family CDS	1011853	1012524	672	forward	-0.0567218	0.620466
Hlac_1020	hypothetical protein CDS	1012561	1012878	318	reverse	0.127993	0.34842
Hlac_1021	FAD-dependent pyridine nucleotide-disulphide oxidoreductase CDS	1013044	1014120	1077	forward	0.250165	0.12555
Hlac_1022	short-chain dehydrogenase/reductase SDR CDS	1014232	1015005	774	forward	-0.207808	0.168941
Hlac_1023	putative transcriptional regulator, AsnC family CDS	1015303	1015707	405	forward	0.504634	3.98e-05
Hlac_1024	transposase IS4 family protein CDS	1015853	1017025	1173	forward	0.342597	0.0165092
Hlac_1025	hypothetical protein CDS	1017252	1017563	312	forward	0.257333	0.08039
Hlac_1026	conserved hypothetical protein CDS	1017899	1018138	240	forward	-0.228647	0.473948
Hlac_1027	DoxX family protein CDS	1018784	1019308	525	forward	1.35933	3.5e-06
Hlac_1028	conserved hypothetical protein CDS	1019322	1019606	285	forward	2.03615	1.26e-16
Hlac_1029	methyl-accepting chemotaxis sensory transducer CDS	1019645	1022104	2460	reverse	0.571356	1.4e-05
Hlac_1030	Methyltransferase type 11 CDS	1022165	1022815	651	reverse	-0.0502071	0.702122
Hlac_1031	type II secretion system protein CDS	1022906	1025053	2148	reverse	-0.241045	0.024456
Hlac_1032	type II secretion system protein E CDS	1025053	1026708	1656	reverse	0.87099	3.46e-07
Hlac_1033	conserved hypothetical protein CDS	1026837	1027298	462	forward	1.10967	5e-06
Hlac_1034	hypothetical protein CDS	1027405	1027731	327	forward	0.96382	0.00206655
Hlac_1035	Bacterio-opsin activator HTH domain protein CDS	1027757	1028485	729	reverse	1.56828	1.13e-22
Hlac_1036	protein of unknown function DUF62 CDS	1028906	1029742	837	reverse	-0.244166	0.0370222
Hlac_1037	nicotinamide-nucleotide adenylyltransferase CDS	1029920	1030450	531	reverse	0.219662	0.0368791
Hlac_1038	Sigma 54 interacting domain protein CDS	1030622	1032919	2298	forward	0.522263	0.0903014
Hlac_1039	putative signal transduction protein with CBS domains CDS	1032970	1033752	783	forward	0.450434	0.045233
Hlac_1040	hypothetical protein CDS	1033814	1034074	261	forward	0.449894	0.0202422
Hlac_1041	Pre-mRNA processing ribonucleoprotein, binding domain protein CDS	1034162	1035025	864	forward	0.159599	0.300725
Hlac_1042	fibrillarin CDS	1035022	1035660	639	forward	-0.0961843	0.554287
Hlac_1043	transcription initiation factor TFB CDS	1035712	1036020	309	reverse	0.329469	0.0659791
Hlac_1044	HhH-GPD family protein CDS	1036132	1036833	702	forward	0.00346587	0.980863
Hlac_1045	phosphoesterase PA-phosphatase related CDS	1036877	1037449	573	forward	-0.134433	0.425449
Hlac_1046	Luciferase-like monooxygenase CDS	1037875	1039023	1149	forward	0.132663	0.351775
Hlac_1047	NADPH-dependent FMN reductase CDS	1039024	1039620	597	forward	-0.673349	2.65e-07
Hlac_1048	aminotransferase class-III CDS	1039741	1041129	1389	forward	-0.100342	0.360327
Hlac_1049	multicopper oxidase type 2 CDS	1041329	1042900	1572	reverse	0.128329	0.34542
Hlac_1050	aldehyde ferredoxin oxidoreductase CDS	1043545	1045212	1668	reverse	-0.381652	0.0300787
Hlac_1051	creatinase CDS	1045437	1046618	1182	forward	-0.20558	0.15555
Hlac_1052	D-isomer specific 2-hydroxyacid dehydrogenase NAD-binding CDS	1046643	1047659	1017	reverse	-0.295986	0.0764185
Hlac_1053	amidohydrolase CDS	1047746	1049068	1323	forward	-0.454799	0.00130378
Hlac_1054	aminotransferase class-III CDS	1049085	1050446	1362	reverse	-0.41092	0.0114803
Hlac_1055	BCCT transporter CDS	1050516	1052213	1698	reverse	-0.212285	0.0475373
Hlac_1056	hypothetical protein CDS	1052602	1053249	648	reverse	0.801236	0.00070965
Hlac_1057	amidohydrolase CDS	1053365	1054645	1281	reverse	-0.241216	0.0537477
Hlac_1058	Alcohol dehydrogenase zinc-binding domain protein CDS	1054788	1055810	1023	reverse	0.0582902	0.707649
Hlac_1059	poly-gamma-glutamate synthesis protein (capsule biosynthesis protein) CDS	1055890	1057062	1173	reverse	-0.271956	0.0141127
Hlac_1060	conserved hypothetical protein CDS	1057147	1057488	342	reverse	-0.095971	0.545981
Hlac_1061	protein of unknown function DUF368 CDS	1057675	1058619	945	reverse	-0.295338	0.0069712
Hlac_1062	Oligosaccharyl transferase STT3 subunit CDS	1058680	1061826	3147	reverse	-0.326841	0.020541
Hlac_1063	glycosyl transferase family 2 CDS	1061924	1062847	924	forward	0.0848191	0.515469
Hlac_1065	glycosyl transferase group 1 CDS	1063753	1064862	1110	forward	0.874933	2.7e-09
Hlac_1066	sulfatase CDS	1064885	1066240	1356	forward	0.821868	0.000120645
Hlac_1067	glycosyl transferase group 1 CDS	1066259	1067260	1002	reverse	0.156594	0.164973
Hlac_1068	conserved hypothetical protein CDS	1067370	1068290	921	forward	0.543541	0.00012627
Hlac_1069	polysaccharide biosynthesis protein CDS	1068368	1069906	1539	forward	0.0559869	0.637097
Hlac_1070	Methionyl-tRNA formyltransferase-like protein CDS	1069953	1070777	825	reverse	0.0571286	0.721154
Hlac_1071	hypothetical protein CDS	1070834	1071856	1023	forward	0.193852	0.151344
Hlac_1073	NAD-dependent epimerase/dehydratase CDS	1072354	1073391	1038	reverse	-0.212618	0.115313
Hlac_1074	NAD-dependent epimerase/dehydratase CDS	1073388	1074365	978	reverse	-0.337174	0.0401516
Hlac_1075	NAD-dependent epimerase/dehydratase CDS	1074358	1075506	1149	reverse	0.769038	1.73e-06
Hlac_1076	transcriptional regulator, TrmB CDS	1075588	1076433	846	reverse	0.099184	0.529582
Hlac_1077	hypothetical protein CDS	1076520	1076675	156	forward	0.943368	7.36e-06
Hlac_1078	orc1/cdc6 family replication initiation protein CDS	1077250	1078446	1197	forward	-0.067167	0.679704
Hlac_1079	glucosamine/fructose-6-phosphate aminotransferase, isomerizing CDS	1078725	1080572	1848	reverse	-0.397861	0.000437988
Hlac_1080	Nucleotidyl transferase CDS	1080575	1081750	1176	reverse	-0.210804	0.124272
Hlac_1081	conserved hypothetical protein CDS	1081868	1082143	276	forward	0.230094	0.161553
Hlac_1082	conserved hypothetical protein CDS	1082140	1082583	444	forward	0.199199	0.145445
Hlac_1083	Nucleotidyl transferase CDS	1082608	1083816	1209	reverse	-0.370751	0.00674649
Hlac_1084	phosphoglucomutase/phosphomannomutase alpha/beta/alpha domain I CDS	1083843	1085171	1329	reverse	-0.146865	0.240008
Hlac_1085	orc1/cdc6 family replication initiation protein CDS	1085512	1086711	1200	forward	0.0459048	0.766292
Hlac_1086	transposase, IS605 OrfB family CDS	1087689	1088993	1305	forward	0.57373	1.13e-05
Hlac_1087	transcriptional regulator, IclR family CDS	1089934	1090710	777	reverse	-0.378747	0.0370506
Hlac_1088	MmgE/PrpD family protein CDS	1090782	1092200	1419	reverse	-0.418854	0.00422272
Hlac_1089	MmgE/PrpD family protein CDS	1092273	1093598	1326	reverse	0.00542112	0.971387
Hlac_1090	inner-membrane translocator CDS	1093588	1094667	1080	reverse	-0.253724	0.0765092
Hlac_1091	inner-membrane translocator CDS	1094660	1095637	978	reverse	-0.209255	0.201418
Hlac_1092	Extracellular ligand-binding receptor CDS	1095643	1096947	1305	reverse	-0.287712	0.0372732
Hlac_1093	ABC transporter related CDS	1097152	1098819	1668	reverse	-0.471991	0.0066324
Hlac_1094	short-chain dehydrogenase/reductase SDR CDS	1098942	1099715	774	reverse	-0.257168	0.120952
Hlac_1095	fumarate reductase/succinate dehydrogenase flavoprotein domain protein CDS	1099718	1101166	1449	reverse	-0.32572	0.00572615
Hlac_1096	conserved hypothetical protein CDS	1101347	1101724	378	forward	-0.439237	0.00415334
Hlac_1097	Luciferase-like monooxygenase CDS	1101721	1102728	1008	forward	-0.321675	0.0208157
Hlac_1098	isochorismatase hydrolase CDS	1102871	1103536	666	forward	-0.552775	6.13e-05
Hlac_1099	amidohydrolase CDS	1103565	1104956	1392	forward	-0.25171	0.073756
Hlac_1100	L-carnitine dehydratase/bile acid-inducible protein F CDS	1105107	1106366	1260	forward	-0.234182	0.0988296
Hlac_1101	pyruvate carboxyltransferase CDS	1106363	1107307	945	forward	-0.156096	0.308328
Hlac_1102	3-isopropylmalate dehydratase CDS	1107304	1108617	1314	forward	-0.153016	0.278724
Hlac_1103	3-isopropylmalate dehydratase, small subunit CDS	1108614	1109141	528	forward	0.176845	0.192051
Hlac_1104	NAD-dependent epimerase/dehydratase CDS	1109885	1110817	933	forward	-0.132209	0.39484
Hlac_1105	Saccharopine dehydrogenase CDS	1110911	1112179	1269	forward	-0.416657	0.0048079
Hlac_1106	phosphoadenosine phosphosulfate reductase CDS	1112255	1113226	972	reverse	0.0415849	0.768099
Hlac_1107	type I phosphodiesterase/nucleotide pyrophosphatase CDS	1113411	1114757	1347	forward	-0.00452792	0.967864
Hlac_1109	hypothetical protein CDS	1115680	1117053	1374	reverse	-0.133224	0.266412
Hlac_1110	peptidase M48 Ste24p CDS	1117050	1118126	1077	reverse	-0.00813648	0.944968
Hlac_1111	hypothetical protein CDS	1118200	1119078	879	reverse	-0.122802	0.276897
Hlac_1112	hypothetical protein CDS	1119254	1119781	528	forward	-0.260997	0.0602011
Hlac_1113	hypothetical protein CDS	1119905	1120114	210	forward	-0.168822	0.428798
Hlac_1114	chorismate synthase CDS	1120190	1121377	1188	reverse	-0.265905	0.0701693
Hlac_1115	hypothetical protein CDS	1121535	1121756	222	forward	-0.0786754	0.639956
Hlac_1116	hypothetical protein CDS	1121901	1123190	1290	reverse	-0.0309454	0.84437
Hlac_1117	Enoyl-CoA hydratase/isomerase CDS	1123292	1124071	780	forward	-0.00715331	0.97649
Hlac_1118	phosphoribosyltransferase CDS	1124182	1124751	570	forward	0.776438	5.41e-07
Hlac_1119	SPP-like hydrolase CDS	1124787	1125470	684	reverse	0.282434	0.0459248
Hlac_1120	cell division control protein CDS	1125569	1126741	1173	reverse	-0.257632	0.0705823
Hlac_1121	conserved hypothetical protein CDS	1126985	1128067	1083	reverse	-0.127922	0.359488
Hlac_1122	glycerol kinase CDS	1128068	1129609	1542	reverse	-0.111201	0.362847
Hlac_1123	glycerol-3-phosphate dehydrogenase, anaerobic, Asubunit CDS	1130002	1131750	1749	forward	-0.224295	0.124095
Hlac_1124	fumarate reductase/succinate dehydrogenase flavoprotein domain protein CDS	1131737	1133116	1380	forward	-0.44182	0.00467115
Hlac_1125	glycerol-3-phosphate dehydrogenase, anaerobic, Csubunit CDS	1133113	1134612	1500	forward	-0.20368	0.180961
Hlac_1126	hypothetical protein CDS	1134715	1135749	1035	forward	1.40028	9.17e-17
Hlac_1127	conserved hypothetical protein CDS	1136328	1137347	1020	reverse	-0.0928765	0.490565
Hlac_1128	transposase, IS605 OrfB family CDS	1137597	1138856	1260	reverse	0.849026	0.00121513
Hlac_1129	transposase IS200-family protein CDS	1138858	1139250	393	reverse	0.228766	0.0470353
Hlac_1130	conserved hypothetical protein CDS	1139351	1139695	345	reverse	-0.0071868	0.958672
Hlac_1131	permease CDS	1139778	1141073	1296	reverse	0.030697	0.815828
Hlac_1132	hypothetical protein CDS	1141058	1141537	480	reverse	-0.0723056	0.664052
Hlac_1133	conserved hypothetical protein CDS	1141534	1142337	804	reverse	-0.125162	0.381367
Hlac_1134	hypothetical protein CDS	1142334	1142639	306	reverse	0.0603869	0.719046
Hlac_1135	conserved hypothetical protein CDS	1142808	1143050	243	forward	0.217384	0.213935
Hlac_1136	GCN5-related N-acetyltransferase CDS	1143168	1143917	750	forward	0.0206928	0.899031
Hlac_1137	hypothetical protein CDS	1143927	1145237	1311	forward	-0.129317	0.431526
Hlac_1138	hypothetical protein CDS	1145313	1145840	528	forward	-0.187594	0.320976
Hlac_1139	PHP domain protein CDS	1145895	1146542	648	reverse	-0.173738	0.312958
Hlac_1140	diacylglycerol kinase catalytic region CDS	1146596	1147507	912	reverse	-0.197051	0.247014
Hlac_1141	acyl-CoA dehydrogenase domain protein CDS	1148015	1149178	1164	reverse	-0.0231356	0.862804
Hlac_1142	hypothetical protein CDS	1149423	1150532	1110	forward	0.11041	0.425687
Hlac_1143	protein of unknown function RIO1 CDS	1150690	1151487	798	forward	0.460914	0.0188167
Hlac_1144	protein of unknown function DUF6 transmembrane CDS	1151509	1152444	936	reverse	-0.372296	0.0103142
Hlac_1145	ABC transporter related CDS	1152482	1153231	750	reverse	-0.547164	0.00260914
Hlac_1146	ABC transporter related CDS	1153228	1154016	789	reverse	-0.435404	0.0355037
Hlac_1147	inner-membrane translocator CDS	1154009	1155190	1182	reverse	-0.352255	0.0249341
Hlac_1148	inner-membrane translocator CDS	1155187	1156146	960	reverse	-0.135587	0.353297
Hlac_1149	Extracellular ligand-binding receptor CDS	1156156	1157484	1329	reverse	-0.336633	0.150723
Hlac_1150	Proline dehydrogenase CDS	1157666	1158538	873	forward	0.48768	0.00443077
Hlac_1151	Bacterio-opsin activator HTH domain protein CDS	1159069	1159806	738	reverse	-0.239751	0.0556419
Hlac_1152	Aldehyde Dehydrogenase CDS	1159896	1161416	1521	forward	-0.152068	0.301594
Hlac_1153	conserved hypothetical protein CDS	1161440	1162306	867	reverse	-0.166527	0.279497
Hlac_1154	conserved hypothetical protein CDS	1162491	1162796	306	reverse	-0.130054	0.532236
Hlac_1155	Bacterio-opsin activator HTH domain protein CDS	1162793	1163536	744	reverse	-0.363502	0.0347351
Hlac_1156	halocyanin domain protein CDS	1163626	1164186	561	reverse	-0.175335	0.33655
Hlac_1157	conserved hypothetical protein CDS	1164330	1164551	222	reverse	-0.405655	0.0536978
Hlac_1158	conserved hypothetical protein CDS	1164619	1165137	519	reverse	-0.422501	0.0220801
Hlac_1159	hypothetical protein CDS	1165134	1165460	327	reverse	-0.336109	0.0983934
Hlac_1160	conserved hypothetical protein CDS	1165611	1167002	1392	forward	-0.417413	0.00969737
Hlac_1161	ABC-type transport system involved in multi-copper enzyme maturation permease component CDS	1167229	1168227	999	reverse	-0.398461	0.00772676
Hlac_1162	ABC transporter related CDS	1168220	1168957	738	reverse	-0.406888	0.0137253
Hlac_1163	periplasmic copper-binding CDS	1168960	1170471	1512	reverse	-0.376789	0.00233064
Hlac_1164	conserved hypothetical protein CDS	1170471	1171325	855	reverse	-0.500275	0.0208438
Hlac_1165	cytochrome c oxidase subunit II CDS	1171472	1173571	2100	reverse	-0.0464582	0.765688
Hlac_1166	Penicillinase repressor CDS	1173568	1173945	378	reverse	1.50536	9.06e-35
Hlac_1167	Bacterio-opsin activator HTH domain protein CDS	1174037	1174810	774	reverse	1.40453	4.76e-08
Hlac_1168	aldo/keto reductase CDS	1174965	1175762	798	forward	0.0227477	0.910608
Hlac_1169	aminoglycoside phosphotransferase CDS	1175804	1176835	1032	reverse	0.111076	0.376317
Hlac_1170	hypothetical protein CDS	1176981	1179086	2106	forward	-0.00143909	0.993333
Hlac_1171	hypothetical protein CDS	1179153	1179398	246	forward	0.389416	0.0054097
Hlac_1172	conserved hypothetical protein CDS	1179389	1179850	462	reverse	0.109237	0.402044
Hlac_1173	halocyanin domain protein CDS	1180009	1180419	411	forward	0.873964	6.24e-11
Hlac_1174	Mandelate racemase/muconate lactonizing protein CDS	1180484	1181593	1110	reverse	0.0824215	0.516175
Hlac_1175	1,4-dihydroxy-2-naphthoate octaprenyltransferase CDS	1181598	1182566	969	reverse	-0.0982504	0.366472
Hlac_1176	Carboxymuconolactone decarboxylase CDS	1182659	1183201	543	forward	0.343597	0.24474
Hlac_1177	conserved hypothetical protein CDS	1183315	1183602	288	forward	0.242381	0.291204
Hlac_1178	Protein of unknown function DUF63 CDS	1183618	1184772	1155	reverse	0.0409884	0.818385
Hlac_1179	transcriptional regulator, AsnC family CDS	1184864	1185313	450	reverse	-0.00881591	0.966898
Hlac_1180	Protein of unknown function DUF137 CDS	1185371	1186174	804	reverse	0.393109	0.0202177
Hlac_1181	hypothetical protein CDS	1186297	1186533	237	forward	0.223672	0.475627
Hlac_1182	methylmalonyl-CoA mutase, large subunit CDS	1186562	1188262	1701	reverse	-0.126236	0.508517
Hlac_1183	UspA domain protein CDS	1188443	1188883	441	reverse	0.284919	0.224775
Hlac_1184	cation transporter CDS	1188926	1190464	1539	reverse	-0.0259162	0.821639
Hlac_1185	cation transporter CDS	1190570	1192078	1509	reverse	-0.109688	0.341677
Hlac_1186	TrkA-N domain protein CDS	1192080	1193417	1338	reverse	-0.000385356	0.997305
Hlac_1187	MscS Mechanosensitive ion channel CDS	1193487	1194404	918	reverse	0.258754	0.0944616
Hlac_1188	protein of unknown function UPF0044 CDS	1194404	1194649	246	reverse	0.446105	0.005294
Hlac_1189	conserved hypothetical protein CDS	1194759	1195127	369	reverse	0.169364	0.367112
Hlac_1190	transposase IS4 family protein CDS	1195191	1196015	825	reverse	-0.125037	0.497371
Hlac_1191	periplasmic solute binding protein CDS	1196302	1197354	1053	forward	1.07126	0.000149068
Hlac_1192	ABC transporter related CDS	1197351	1198130	780	forward	0.487953	0.0346334
Hlac_1193	ABC-3 protein CDS	1198127	1199107	981	forward	0.290194	0.28567
Hlac_1194	conserved hypothetical protein CDS	1199112	1201610	2499	reverse	-0.21881	0.0920011
Hlac_1195	conserved hypothetical protein CDS	1201722	1203431	1710	reverse	-0.431044	0.000271051
Hlac_1196	transcriptional regulator, TetR family CDS	1203592	1204278	687	forward	-0.220677	0.112872
Hlac_1197	metal dependent phosphohydrolase CDS	1204312	1205004	693	reverse	0.365281	0.00144941
Hlac_1198	conserved hypothetical protein CDS	1205156	1206604	1449	reverse	0.138296	0.643123
Hlac_1199	cation diffusion facilitator family transporter CDS	1206743	1207690	948	forward	-0.111431	0.438288
Hlac_1200	conserved hypothetical protein CDS	1207776	1208489	714	forward	0.141402	0.407129
Hlac_1201	Glu/Leu/Phe/Val dehydrogenase CDS	1209080	1210387	1308	reverse	-0.156552	0.235201
Hlac_1202	hypothetical protein CDS	1210609	1211028	420	forward	0.590388	1.12e-05
Hlac_1203	membrane-flanked domain protein CDS	1211170	1211655	486	forward	-0.389769	0.00265694
Hlac_1204	membrane-flanked domain protein CDS	1211652	1213550	1899	forward	-0.456795	0.000117549
Hlac_1205	acyl-CoA dehydrogenase domain protein CDS	1213586	1214731	1146	reverse	-0.242368	0.0251794
Hlac_1206	Squalene/phytoene synthase CDS	1214957	1216024	1068	forward	0.215498	0.109036
Hlac_1207	DEAD/DEAH box helicase domain protein CDS	1216077	1218065	1989	reverse	-0.0391215	0.725843
Hlac_1208	response regulator receiver protein CDS	1218155	1218760	606	reverse	0.437099	0.096364
Hlac_1209	inosine-5'-monophosphate dehydrogenase CDS	1218915	1220414	1500	reverse	0.200058	0.349174
Hlac_1210	conserved hypothetical protein CDS	1221066	1222097	1032	forward	0.505247	0.00221768
Hlac_1211	conserved hypothetical protein CDS	1222192	1222419	228	forward	0.181014	0.317107
Hlac_1212	transposase IS4 family protein CDS	1222965	1223963	999	reverse	-0.101461	0.405631
Hlac_1214	hypothetical protein CDS	1224626	1225156	531	forward	-0.0214093	0.905717
Hlac_1215	Radical SAM domain protein CDS	1225266	1226369	1104	reverse	-0.168319	0.295666
Hlac_1216	integrase family protein CDS	1226737	1227771	1035	reverse	-0.0999589	0.39007
Hlac_1217	conserved hypothetical protein CDS	1227764	1228144	381	reverse	-0.289401	0.0919565
Hlac_1218	conserved hypothetical protein CDS	1228695	1229600	906	reverse	0.369664	0.000527504
Hlac_1219	conserved hypothetical protein CDS	1229682	1231385	1704	reverse	0.570937	0.000251588
Hlac_1220	conserved hypothetical protein CDS	1231493	1232347	855	reverse	0.178874	0.0957607
Hlac_1221	Protein-tyrosine phosphatase, low molecular weight CDS	1232540	1232995	456	forward	0.163147	0.19555
Hlac_1222	hypothetical protein CDS	1233041	1233259	219	reverse	0.113216	0.542179
Hlac_1223	conserved hypothetical protein CDS	1233256	1233645	390	reverse	0.0219345	0.909244
Hlac_1224	Anion-transporting ATPase CDS	1233669	1235039	1371	reverse	-0.106968	0.412868
Hlac_1225	extracellular solute-binding protein family 1 CDS	1235253	1236173	921	forward	0.00411278	0.980515
Hlac_1226	NifC-like ABC-type porter CDS	1236170	1236991	822	forward	-0.120885	0.496751
Hlac_1227	ABC transporter related CDS	1236988	1238127	1140	forward	-0.203843	0.128655
Hlac_1228	glycosyl transferase group 1 CDS	1238222	1239214	993	reverse	-0.31273	0.0222564
Hlac_1230	conserved hypothetical protein CDS	1240311	1241324	1014	forward	0.346033	0.0922103
Hlac_1231	histidine kinase CDS	1241385	1242515	1131	forward	0.165994	0.242228
Hlac_1232	protein of unknown function DUF1458 CDS	1242556	1242780	225	forward	0.344555	0.160087
Hlac_1233	membrane protein-like protein CDS	1242927	1244582	1656	reverse	0.00729365	0.946217
Hlac_1234	glycosyl transferase group 1 CDS	1244583	1245614	1032	reverse	0.0911262	0.594352
Hlac_1235	carbohydrate kinase, YjeF related protein CDS	1245922	1247370	1449	forward	0.344951	0.00817318
Hlac_1236	molybdenum cofactor biosynthesis protein C CDS	1247363	1247881	519	forward	0.25721	0.0629473
Hlac_1237	formate-tetrahydrofolate ligase FTHFS CDS	1247901	1249625	1725	reverse	1.03257	2.51e-08
Hlac_1238	formate dehydrogenase, alpha subunit CDS	1249702	1251867	2166	reverse	-0.126777	0.318961
Hlac_1239	hypothetical protein CDS	1252032	1252763	732	forward	-0.467858	0.000101759
Hlac_1240	glycine cleavage system T protein CDS	1252785	1253957	1173	reverse	-0.565102	0.000457928
Hlac_1241	hypothetical protein CDS	1254094	1254780	687	forward	0.00736281	0.970051
Hlac_1242	protein of unknown function DUF88 CDS	1254806	1255300	495	reverse	0.151239	0.36107
Hlac_1243	UspA domain protein CDS	1255484	1255903	420	forward	0.354438	0.182762
Hlac_1244	hypothetical protein CDS	1256089	1256343	255	forward	0.205443	0.174566
Hlac_1245	transcriptional regulator, ArsR family CDS	1256528	1256956	429	forward	-0.0275187	0.877672
Hlac_1246	Methyltransferase type 11 CDS	1256953	1257819	867	forward	-0.246588	0.211004
Hlac_1247	dihydroxy-acid dehydratase CDS	1257875	1259662	1788	reverse	0.0838226	0.764722
Hlac_1248	Glyoxalase/bleomycin resistance protein/dioxygenase CDS	1259767	1260159	393	reverse	0.219678	0.170413
Hlac_1249	phosphoribosylformylglycinamidine synthase I CDS	1260198	1260875	678	reverse	-0.319665	0.106066
Hlac_1250	phosphoribosylformylglycinamidine synthase, purS CDS	1260949	1261200	252	reverse	-0.205999	0.196718
Hlac_1251	formyl transferase domain protein CDS	1261381	1262364	984	forward	0.375757	0.0744349
Hlac_1252	hypothetical protein CDS	1262436	1262666	231	forward	0.11669	0.477535
Hlac_1253	DEAD/H associated domain protein CDS	1263283	1266108	2826	reverse	-0.141134	0.379201
Hlac_1254	cytidylate kinase CDS	1266243	1266857	615	forward	0.551913	0.016279
Hlac_1255	conserved hypothetical protein CDS	1266895	1267251	357	reverse	0.651384	0.01403
Hlac_1256	pyridine nucleotide-disulphide oxidoreductase dimerisation region CDS	1267334	1268797	1464	reverse	0.101	0.65709
Hlac_1257	hypothetical protein CDS	1268987	1270009	1023	reverse	-0.256373	0.171667
Hlac_1258	Rhodanese domain protein CDS	1270006	1271085	1080	reverse	-0.155815	0.444017
Hlac_1259	hypothetical protein CDS	1271086	1272447	1362	reverse	0.574715	0.0119746
Hlac_1260	protein of unknown function DUF395 YeeE/YedE CDS	1272603	1273811	1209	forward	0.235686	0.124132
Hlac_1261	Rhodanese domain protein CDS	1274338	1274673	336	reverse	0.841538	1e-07
Hlac_1262	SirA family protein CDS	1274676	1275026	351	reverse	1.00135	9.23e-12
Hlac_1263	Pyridoxal-5'-phosphate-dependent protein beta subunit CDS	1275125	1276144	1020	forward	0.332151	0.0379871
Hlac_1264	conserved hypothetical protein CDS	1276173	1276436	264	reverse	0.754078	0.00213433
Hlac_1265	UBA/THIF-type NAD/FAD binding protein CDS	1276666	1277529	864	forward	0.557948	0.00332289
Hlac_1266	amino acid permease-associated region CDS	1277620	1279044	1425	forward	-0.195806	0.107351
Hlac_1267	UspA domain protein CDS	1279044	1279889	846	forward	-0.00381566	0.984219
Hlac_1268	Mov34/MPN/PAD-1 family protein CDS	1279941	1280369	429	reverse	0.416282	0.0351297
Hlac_1269	protein of unknown function DUF302 CDS	1280495	1280959	465	forward	0.300896	0.0140486
Hlac_1270	methylated-DNA--protein-cysteine methyltransferase CDS	1280986	1281450	465	reverse	0.312511	0.0826462
Hlac_1271	Indole-3-glycerol phosphate synthase CDS	1281611	1282420	810	forward	-0.814175	0.000202301
Hlac_1272	tryptophan synthase, beta subunit CDS	1282417	1283748	1332	forward	-0.636596	0.00542219
Hlac_1273	tryptophan synthase, alpha subunit CDS	1283749	1284663	915	forward	-0.311571	0.194488
Hlac_1274	predicted phospho-2-dehydro-3-deoxyheptonate aldolase CDS	1284746	1285537	792	forward	-0.221893	0.366256
Hlac_1275	NADPH-dependent FMN reductase CDS	1285559	1286137	579	reverse	-0.591148	0.00797883
Hlac_1276	HTTM domain protein CDS	1286288	1287841	1554	reverse	0.0212147	0.874925
Hlac_1277	3-dehydroquinate synthase CDS	1287963	1289135	1173	forward	-0.70127	1.53e-09
Hlac_1278	hypothetical protein CDS	1289162	1289284	123	forward	-0.187093	0.246029
Hlac_1279	SOUL heme-binding protein CDS	1289395	1290030	636	forward	0.679304	5.23e-10
Hlac_1280	peptidase M32 carboxypeptidase Taq metallopeptidase CDS	1290098	1291624	1527	reverse	0.427152	0.0135745
Hlac_1281	aromatic amino acid beta-eliminating lyase/threonine aldolase CDS	1291784	1292830	1047	forward	0.257661	0.239179
Hlac_1282	conserved hypothetical protein CDS	1293093	1293953	861	reverse	0.389974	0.0142472
Hlac_1283	hypothetical protein CDS	1294070	1294165	96	reverse	-0.0783401	0.669338
Hlac_1284	aspartate carbamoyltransferase, regulatory subunit CDS	1294238	1294696	459	reverse	-0.376619	0.019323
Hlac_1285	aspartate carbamoyltransferase CDS	1294693	1295634	942	reverse	-0.0158666	0.880774
Hlac_1286	conserved hypothetical protein CDS	1295822	1296139	318	forward	0.525074	0.0187874
Hlac_1287	conserved hypothetical protein CDS	1296176	1296928	753	reverse	0.377319	0.0837372
Hlac_1288	phosphoesterase PA-phosphatase related CDS	1297143	1298060	918	forward	-0.105232	0.33266
Hlac_1289	conserved hypothetical protein CDS	1298162	1298530	369	forward	-0.388195	0.00909332
Hlac_1290	2-succinyl-6-hydroxy-2, 4-cyclohexadiene-1-carboxylic acid synthase/2-oxoglutarate decarboxylase CDS	1298542	1300398	1857	reverse	-0.267751	0.0618283
Hlac_1291	GrpE protein CDS	1300535	1301191	657	forward	0.385887	0.00814629
Hlac_1292	Survival protein SurE CDS	1301207	1302022	816	reverse	-0.140274	0.483318
Hlac_1293	hypothetical protein CDS	1302149	1302505	357	forward	0.687249	0.00134332
Hlac_1294	galactoside O-acetyltransferase 3; maltose O-acetyltransferase 3 CDS	1302522	1303106	585	reverse	0.21964	0.378285
Hlac_1295	phosphoribosylamine/glycine ligase CDS	1303155	1304438	1284	reverse	-0.355062	0.0713762
Hlac_1296	protein of unknown function DUF255 CDS	1304569	1306803	2235	forward	-0.277447	0.10708
Hlac_1297	Haloacid dehalogenase domain protein hydrolase type 3 CDS	1306874	1308181	1308	forward	0.0326283	0.755714
Hlac_1298	geranylgeranyl reductase CDS	1308223	1309332	1110	forward	-0.0298273	0.841514
Hlac_1299	deoxyribonuclease/rho motif-related TRAM CDS	1309352	1309819	468	reverse	0.386592	0.0528719
Hlac_1300	Mandelate racemase/muconate lactonizing protein CDS	1309950	1311188	1239	forward	0.375259	0.000740577
Hlac_1301	hypothetical protein CDS	1311315	1312043	729	reverse	0.433354	0.0019185
Hlac_1302	conserved hypothetical protein CDS	1312135	1312587	453	forward	0.258878	0.159168
Hlac_1303	GTP-binding proten HflX CDS	1312584	1313933	1350	forward	0.515849	0.030611
Hlac_1304	AMP-dependent synthetase and ligase CDS	1313996	1315954	1959	forward	-0.342221	0.0881453
Hlac_1305	Bacterio-opsin activator HTH domain protein CDS	1316216	1318012	1797	forward	-0.31747	0.00471119
Hlac_1306	acetate/CoA ligase CDS	1318122	1320116	1995	forward	-0.174342	0.184354
Hlac_1307	conserved hypothetical protein CDS	1320231	1320668	438	forward	0.0203068	0.928862
Hlac_1308	Na+/solute symporter CDS	1320665	1322425	1761	forward	-0.240074	0.102637
Hlac_1309	UspA domain protein CDS	1322429	1322890	462	forward	0.0981121	0.468145
Hlac_1310	hypothetical protein CDS	1322979	1323236	258	forward	0.660183	0.000455743
Hlac_1311	NAD-dependent epimerase/dehydratase CDS	1323312	1323968	657	reverse	-0.00148043	0.992087
Hlac_1312	cold-shock DNA-binding domain protein CDS	1324071	1324265	195	forward	0.412852	0.193102
Hlac_1313	short-chain dehydrogenase/reductase SDR CDS	1324397	1325359	963	reverse	0.336986	0.0397126
Hlac_1314	DNA topoisomerase VI, B subunit CDS	1325530	1327986	2457	forward	0.155612	0.358764
Hlac_1315	Spo11/DNA topoisomerase VI subunit A domain protein CDS	1327987	1329072	1086	forward	0.0449199	0.715058
Hlac_1316	zinc finger CDGSH-type domain protein CDS	1329093	1329329	237	reverse	0.281427	0.161661
Hlac_1317	methionine-R-sulfoxide reductase CDS	1329454	1329858	405	forward	0.693216	2.99e-06
Hlac_1318	acyl-CoA dehydrogenase domain protein CDS	1329880	1331034	1155	reverse	0.101273	0.357802
Hlac_1319	aminotransferase class I and II CDS	1331654	1332796	1143	reverse	-0.077103	0.702581
Hlac_1320	transcriptional regulator, AsnC family CDS	1332793	1333281	489	reverse	0.178607	0.335697
Hlac_1321	aldo/keto reductase CDS	1333425	1334288	864	forward	0.26721	0.0289075
Hlac_1322	hypothetical protein CDS	1334318	1335133	816	reverse	-0.135742	0.251656
Hlac_1323	adenylosuccinate synthetase CDS	1335244	1336599	1356	reverse	-0.236227	0.263675
Hlac_1324	conserved hypothetical protein CDS	1336900	1337175	276	forward	0.075229	0.812535
Hlac_1325	conserved hypothetical protein CDS	1337430	1339781	2352	reverse	0.165057	0.407699
Hlac_1326	NUDIX hydrolase CDS	1339905	1340378	474	reverse	-0.217821	0.214136
Hlac_1327	Transcription factor TFIIB cyclin-related CDS	1340465	1341445	981	reverse	0.904766	1.14e-05
Hlac_1328	peptidase M24 CDS	1341756	1342928	1173	forward	-0.125591	0.570047
Hlac_1329	major facilitator superfamily MFS 1 CDS	1342998	1344182	1185	forward	0.783197	0.00232215
Hlac_1330	conserved hypothetical protein CDS	1344233	1344469	237	reverse	0.751405	0.000100136
Hlac_1331	conserved hypothetical protein CDS	1344863	1345501	639	forward	-0.246916	0.219395
Hlac_1332	Rieske (2Fe-2S) domain protein CDS	1345501	1346202	702	forward	-0.259972	0.173856
Hlac_1333	Cytochrome b/b6 domain protein CDS	1346202	1347668	1467	forward	-0.16091	0.293233
Hlac_1334	conserved hypothetical protein CDS	1347661	1347858	198	forward	-0.43813	0.0567131
Hlac_1335	DMSO reductase family type II enzyme, molybdopterin subunit CDS	1347855	1350845	2991	forward	-0.228077	0.209406
Hlac_1336	DMSO reductase family type II enzyme, iron-sulfur subunit CDS	1350845	1351966	1122	forward	-0.208255	0.194755
Hlac_1337	DMSO reductase family type II enzyme, heme b subunit CDS	1351956	1352807	852	forward	-0.263765	0.0626752
Hlac_1338	DMSO reductase family type II enzyme chaperone CDS	1352804	1353622	819	forward	-0.22109	0.267491
Hlac_1339	putative ABC-type phosphate transport system permease component CDS	1353619	1354536	918	forward	-0.63191	0.000968158
Hlac_1340	PBS lyase HEAT domain protein repeat-containing protein CDS	1354533	1355369	837	forward	-0.391489	0.0433226
Hlac_1341	protein of unknown function DUF59 CDS	1355419	1356756	1338	forward	0.115844	0.303571
Hlac_1342	CDP-alcohol phosphatidyltransferase CDS	1357436	1358038	603	reverse	-0.168862	0.329176
Hlac_1343	nucleotide kinase CDS	1358065	1358607	543	reverse	-0.0994924	0.629532
Hlac_1344	histidinol-phosphate aminotransferase CDS	1358604	1359698	1095	reverse	0.240751	0.229061
Hlac_1345	fumarylacetoacetate (FAA) hydrolase CDS	1359849	1360592	744	reverse	-0.0544689	0.661196
Hlac_1346	hypothetical protein CDS	1360663	1361721	1059	reverse	0.0671685	0.732353
Hlac_1347	beta-lactamase domain protein CDS	1361823	1362569	747	forward	0.358185	0.194142
Hlac_1348	OsmC family protein CDS	1362876	1363274	399	forward	0.379851	0.204259
Hlac_1349	multi-sensor signal transduction histidine kinase CDS	1363362	1365989	2628	reverse	-0.00155014	0.992024
Hlac_1350	hypothetical protein CDS	1366053	1366238	186	reverse	0.55682	0.00938602
Hlac_1351	alkyl hydroperoxide reductase/ Thiol specific antioxidant/ Mal allergen CDS	1366805	1367365	561	forward	0.268221	0.241583
Hlac_1353	protein of unknown function DUF1037 CDS	1368103	1368846	744	forward	-0.262115	0.0741952
Hlac_1354	histidinol phosphate phosphatase HisJ family CDS	1368883	1369734	852	reverse	-0.231583	0.222283
Hlac_1355	major facilitator superfamily MFS 1 CDS	1369752	1370924	1173	reverse	-0.00412608	0.982115
Hlac_1356	hypothetical protein CDS	1371000	1371566	567	reverse	-0.0726329	0.660979
Hlac_1357	hypothetical protein CDS	1371563	1371958	396	reverse	0.210509	0.197459
Hlac_1358	Pyridoxal-5'-phosphate-dependent protein beta subunit CDS	1372050	1372967	918	reverse	0.214218	0.244443
Hlac_1359	conserved hypothetical protein CDS	1373091	1373474	384	forward	1.2181	7.32e-06
Hlac_1360	hypothetical protein CDS	1373673	1374224	552	forward	0.607744	3.56e-07
Hlac_1362	conserved hypothetical protein CDS	1375134	1375910	777	reverse	0.0886436	0.543577
Hlac_1364	conserved hypothetical protein CDS	1376539	1376796	258	reverse	1.09996	0.000593151
Hlac_1365	FxsA cytoplasmic membrane protein CDS	1377977	1378657	681	reverse	0.341509	0.0319483
Hlac_1366	protein of unknown function DUF1405 CDS	1378758	1379468	711	forward	-0.180086	0.182197
Hlac_1367	conserved hypothetical protein CDS	1379526	1380572	1047	forward	-0.194758	0.0851524
Hlac_1368	conserved hypothetical protein CDS	1380606	1380893	288	reverse	-0.0135677	0.933882
Hlac_1369	hypothetical protein CDS	1380935	1381318	384	reverse	-0.347501	0.0134234
Hlac_1370	aldehyde ferredoxin oxidoreductase CDS	1381528	1383459	1932	reverse	-0.255021	0.0500214
Hlac_1371	endo-1,4-D-glucanase CDS	1383700	1384035	336	forward	-0.0994521	0.44991
Hlac_1372	hypothetical protein CDS	1384032	1384250	219	forward	-0.198031	0.211522
Hlac_1373	Elongator protein 3/MiaB/NifB CDS	1384288	1385382	1095	forward	0.475509	0.00256191
Hlac_1374	hypothetical protein CDS	1385555	1385755	201	forward	1.10464	2.03e-12
Hlac_1375	5-formyltetrahydrofolate cyclo-ligase CDS	1385787	1386671	885	reverse	0.868045	1.79e-05
Hlac_1376	conserved hypothetical protein CDS	1386819	1387535	717	forward	-0.0407622	0.723075
Hlac_1377	Na+/H+ antiporter NhaC CDS	1387740	1389365	1626	reverse	-0.0188091	0.895445
Hlac_1378	small GTP-binding protein CDS	1389773	1390393	621	forward	0.26855	0.0323123
Hlac_1379	putative integral membrane protein CDS	1390471	1390839	369	forward	-0.221699	0.0968152
Hlac_1380	branched-chain amino acid transport CDS	1390871	1391230	360	reverse	-0.0688725	0.610751
Hlac_1381	AzlC family protein CDS	1391227	1391931	705	reverse	-0.225932	0.0889796
Hlac_1382	RNA methyltransferase, TrmH family, group 1 CDS	1391934	1392806	873	reverse	0.121478	0.38775
Hlac_1383	conserved hypothetical protein CDS	1392803	1393405	603	reverse	0.334229	0.0230234
Hlac_1384	protein of unknown function DUF192 CDS	1393502	1394065	564	forward	0.91911	5.2e-12
Hlac_1386	hypothetical protein CDS	1395486	1395716	231	reverse	1.67425	3.79e-27
Hlac_1387	dihydropteroate synthase CDS	1396004	1397221	1218	forward	0.316577	0.124431
Hlac_1388	protein of unknown function DUF115 CDS	1397408	1398121	714	forward	-0.00449868	0.97618
Hlac_1389	Creatininase CDS	1398138	1398911	774	reverse	0.24489	0.0791322
Hlac_1390	ubiquitin-associated- domain-containing protein CDS	1399093	1399491	399	forward	0.37439	0.122468
Hlac_1391	Methyltransferase type 12 CDS	1399488	1400228	741	forward	0.221082	0.334317
Hlac_1392	hypothetical protein CDS	1400275	1401276	1002	forward	-0.131819	0.347537
Hlac_1393	aminotransferase class I and II CDS	1401302	1402423	1122	forward	-0.447185	0.00131902
Hlac_1394	S-adenosylmethionine synthetase (MAT) CDS	1402539	1403741	1203	forward	-0.0858577	0.621755
Hlac_1395	conserved hypothetical protein CDS	1403817	1404269	453	forward	0.302065	0.0344978
Hlac_1396	conserved hypothetical protein CDS	1404340	1405038	699	forward	0.302744	0.1392
Hlac_1397	conserved hypothetical protein CDS	1405061	1405477	417	forward	0.0300994	0.863673
Hlac_1398	conserved hypothetical protein CDS	1405572	1405898	327	forward	0.380035	0.0310902
Hlac_1399	PRC-barrel domain protein CDS	1405942	1406244	303	reverse	0.66271	2.15e-05
Hlac_1400	FAD linked oxidase domain protein CDS	1406425	1409496	3072	forward	-0.16848	0.255948
Hlac_1401	conserved hypothetical protein CDS	1409504	1410511	1008	reverse	0.0910053	0.647909
Hlac_1402	NUDIX hydrolase CDS	1410573	1411019	447	reverse	1.22717	3.67e-08
Hlac_1403	ribosomal protein S10 CDS	1411224	1411556	333	forward	0.576617	0.0204055
Hlac_1404	major facilitator superfamily MFS 1 CDS	1411586	1412935	1350	reverse	0.181952	0.0973588
Hlac_1405	molybdopterin oxidoreductase CDS	1413487	1415649	2163	reverse	0.0319374	0.883616
Hlac_1406	molybdopterin oxidoreductase CDS	1415842	1417956	2115	reverse	-0.32267	0.00306403
Hlac_1407	nitrite/sulfite reductase hemoprotein beta-component ferrodoxin domain protein CDS	1418679	1420439	1761	forward	-0.148817	0.390216
Hlac_1408	hypothetical protein CDS	1420432	1420572	141	forward	-0.149089	0.529831
Hlac_1409	UspA domain protein CDS	1420675	1421031	357	forward	-0.182992	0.457019
Hlac_1410	conserved hypothetical protein CDS	1421096	1421395	300	forward	-0.198738	0.133231
Hlac_1411	amidohydrolase CDS	1421468	1422748	1281	forward	-0.0351191	0.867015
Hlac_1412	GCN5-related N-acetyltransferase CDS	1422928	1423371	444	forward	0.231704	0.0978012
Hlac_1413	geranylgeranyl reductase CDS	1423445	1424815	1371	reverse	-0.109224	0.336465
Hlac_1414	inner-membrane translocator CDS	1424967	1426019	1053	reverse	-0.285163	0.0274289
Hlac_1415	inner-membrane translocator CDS	1426012	1427358	1347	reverse	-0.412391	0.000195418
Hlac_1416	ABC transporter related CDS	1427355	1429010	1656	reverse	-0.166324	0.178892
Hlac_1417	basic membrane lipoprotein CDS	1429166	1430335	1170	reverse	0.017259	0.87835
Hlac_1418	phosphoglucomutase/phosphomannomutase alpha/beta/alpha domain I CDS	1430560	1432008	1449	reverse	0.099769	0.568511
Hlac_1419	acylphosphatase CDS	1432126	1432404	279	forward	-0.0502483	0.79721
Hlac_1420	conserved hypothetical protein CDS	1432441	1432902	462	reverse	0.0751357	0.601182
Hlac_1421	transcriptional regulator, HxlR family CDS	1433362	1433751	390	reverse	0.818539	0.000695674
Hlac_1422	DoxX family protein CDS	1433821	1434270	450	forward	0.0553064	0.710846
Hlac_1423	Glyoxalase/bleomycin resistance protein/dioxygenase CDS	1434368	1434850	483	forward	0.0586945	0.650127
Hlac_1424	hypothetical protein CDS	1434877	1435452	576	reverse	-0.2104	0.110409
Hlac_1425	protein of unknown function DUF21 CDS	1435829	1436344	516	forward	0.0297539	0.806532
Hlac_1426	Succinylglutamate desuccinylase/aspartoacylase CDS	1436460	1437524	1065	forward	-0.152937	0.193383
Hlac_1427	ABC transporter related CDS	1437613	1438611	999	forward	0.576614	1.81e-06
Hlac_1428	ABC-type transport system permease protein 1 CDS	1438608	1440560	1953	forward	0.0758066	0.587524
Hlac_1429	ABC-type transport system permease protein 2 CDS	1440553	1441608	1056	forward	-0.115112	0.506568
Hlac_1430	ferredoxin CDS	1441934	1442275	342	reverse	0.399026	0.0386072
Hlac_1431	hypothetical protein CDS	1442299	1442409	111	reverse	0.0382098	0.898235
Hlac_1432	Protein of unknown function DUF217 CDS	1442442	1442684	243	forward	0.217231	0.246257
Hlac_1433	PilT protein domain protein CDS	1442681	1443073	393	forward	0.349763	0.0132626
Hlac_1434	GHMP kinase CDS	1443146	1444144	999	forward	-0.104372	0.449736
Hlac_1435	conserved hypothetical protein CDS	1444268	1444630	363	forward	-0.0220721	0.906132
Hlac_1436	conserved hypothetical protein CDS	1444700	1444963	264	forward	-0.102907	0.566825
Hlac_1437	DNA photolyase FAD-binding CDS	1445001	1446545	1545	reverse	0.0427106	0.744829
Hlac_1438	DEAD/DEAH box helicase domain protein CDS	1446586	1449009	2424	reverse	0.0539418	0.777757
Hlac_1439	GCN5-related N-acetyltransferase CDS	1449672	1450340	669	reverse	0.386298	0.0879552
Hlac_1440	PAS/PAC sensor signal transduction histidine kinase CDS	1450453	1451508	1056	reverse	0.12576	0.447287
Hlac_1441	mechanosensitive ion channel CDS	1451702	1452490	789	reverse	0.147653	0.217865
Hlac_1442	protein of unknown function DUF147 CDS	1452496	1453305	810	reverse	0.0501905	0.814231
Hlac_1443	MscS Mechanosensitive ion channel CDS	1453451	1454386	936	reverse	0.0687825	0.643592
Hlac_1444	hypothetical protein CDS	1454389	1455366	978	reverse	0.195853	0.10676
Hlac_1445	hypothetical protein CDS	1455653	1455757	105	reverse	0.00240259	0.988813
Hlac_1446	conserved hypothetical protein CDS	1455983	1456303	321	reverse	0.165233	0.333905
Hlac_1447	manganese containing catalase CDS	1456779	1457591	813	forward	0.24836	0.124023
Hlac_1448	20S proteasome A and B subunits CDS	1457701	1458285	585	forward	-0.0193657	0.907204
Hlac_1449	membrane-bound metal-dependent hydrolase CDS	1458395	1458934	540	forward	-0.166757	0.276597
Hlac_1450	hypothetical protein CDS	1459087	1459365	279	forward	-0.157526	0.492851
Hlac_1451	conserved hypothetical protein CDS	1459412	1459726	315	forward	0.247959	0.0572826
Hlac_1452	Bacterio-opsin activator HTH domain protein CDS	1459990	1460658	669	forward	0.113148	0.531948
Hlac_1453	aldo/keto reductase CDS	1460740	1461846	1107	forward	-0.150142	0.402487
Hlac_1454	conserved hypothetical protein CDS	1461949	1462119	171	reverse	0.0157847	0.929239
Hlac_1455	major facilitator superfamily MFS 1 CDS	1462308	1463492	1185	forward	0.105247	0.417702
Hlac_1456	glycosyltransferase-like protein CDS	1463552	1464745	1194	forward	0.350448	0.0156284
Hlac_1457	conserved hypothetical protein CDS	1464745	1465308	564	forward	0.100779	0.567745
Hlac_1458	dihydroxyacetone kinase, DhaK subunit CDS	1465442	1466443	1002	forward	0.131682	0.553454
Hlac_1459	dihydroxyacetone kinase, L subunit CDS	1466440	1467198	759	forward	0.0916613	0.71897
Hlac_1460	dihydroxyacetone kinase, phosphotransfer subunit CDS	1467198	1467578	381	forward	0.122336	0.696063
Hlac_1461	phosphoenolpyruvate-protein phosphotransferase CDS	1467599	1469299	1701	reverse	0.0219872	0.920726
Hlac_1462	phosphocarrier, HPr family CDS	1469296	1469625	330	reverse	0.159942	0.253627
Hlac_1463	anaerobic dehydrogenase cluster protein CDS	1469681	1470472	792	reverse	-0.0558266	0.699405
Hlac_1464	aldehyde ferredoxin oxidoreductase CDS	1470585	1472471	1887	forward	-0.0615122	0.722947
Hlac_1465	GTPase of unknown function domain protein CDS	1472473	1473675	1203	reverse	0.985816	3.39e-12
Hlac_1466	conserved hypothetical protein CDS	1473776	1474033	258	reverse	0.552543	0.0015775
Hlac_1467	UspA domain protein CDS	1474163	1474705	543	forward	-0.809534	3.41e-05
Hlac_1468	biotin/acetyl-CoA-carboxylase ligase CDS	1474755	1475744	990	reverse	-0.231176	0.165962
Hlac_1469	conserved hypothetical protein CDS	1475941	1476498	558	forward	0.534163	0.0175724
Hlac_1470	protein of unknown function DUF6 transmembrane CDS	1476521	1477462	942	reverse	0.878654	0.0012046
Hlac_1471	transcriptional regulator, AsnC family CDS	1477645	1478127	483	forward	0.0861936	0.442285
Hlac_1472	aspartyl-tRNA(Asn) amidotransferase, B subunit CDS	1478613	1480496	1884	reverse	-0.431108	0.00320274
Hlac_1473	putative sensor protein CDS	1481099	1481803	705	forward	1.03217	9.56e-16
Hlac_1474	protein of unknown function DUF420 CDS	1482286	1482846	561	forward	0.165924	0.152914
Hlac_1475	putative membrane-bound metal-dependent hydrolase CDS	1482907	1483413	507	forward	0.155968	0.212715
Hlac_1476	halocyanin domain protein CDS	1483419	1484114	696	reverse	0.280453	0.102256
Hlac_1477	amidophosphoribosyltransferase CDS	1484201	1485700	1500	reverse	-0.172086	0.367274
Hlac_1478	conserved hypothetical protein CDS	1485850	1486233	384	reverse	0.338884	0.0122588
Hlac_1479	Fibronectin-binding A domain protein CDS	1486305	1488506	2202	reverse	0.331308	0.0197209
Hlac_1480	histone acetyltransferase, ELP3 family CDS	1488589	1490346	1758	reverse	0.00805691	0.94856
Hlac_1481	protein of unknown function DUF790 CDS	1490434	1491951	1518	forward	0.0536695	0.671165
Hlac_1482	hypothetical protein CDS	1492081	1492185	105	reverse	-0.00355855	0.98646
Hlac_1483	Cupin 2 conserved barrel domain protein CDS	1492262	1492846	585	forward	0.00548759	0.96165
Hlac_1484	conserved hypothetical protein CDS	1492949	1493479	531	reverse	-0.000347736	0.997417
Hlac_1485	RNA methylase, NOL1/NOP2/sun family CDS	1493476	1494420	945	reverse	0.163449	0.119614
Hlac_1486	protein of unknown function DUF75 CDS	1494534	1495274	741	forward	0.122029	0.581814
Hlac_1487	isochorismate synthase CDS	1495309	1496646	1338	reverse	0.0404489	0.820123
Hlac_1488	oxidoreductase molybdopterin binding CDS	1496730	1497386	657	reverse	0.409971	0.000877531
Hlac_1489	surface glycoprotein precursor CDS	1497621	1497836	216	forward	1.16407	5.05e-14
Hlac_1490	Protein of unknown function UPF0058 CDS	1498027	1498305	279	forward	1.75874	1.45e-08
Hlac_1491	Rhomboid family protein CDS	1498419	1500278	1860	forward	1.1154	3.76e-10
Hlac_1492	methyltransferase small CDS	1500283	1500906	624	reverse	-0.319028	0.0159889
Hlac_1493	hypothetical protein CDS	1500911	1501312	402	reverse	0.119003	0.462399
Hlac_1494	transposase CDS	1501533	1502171	639	reverse	-0.0135537	0.925432
Hlac_1495	Transcription factor TFIIB cyclin-related CDS	1502266	1503219	954	forward	0.402239	0.000922508
Hlac_1496	UspA domain protein CDS	1503314	1503748	435	forward	0.556841	0.0107543
Hlac_1497	AMP-dependent synthetase and ligase CDS	1503776	1505848	2073	forward	0.0434462	0.80897
Hlac_1498	acyl-CoA dehydrogenase domain protein CDS	1505910	1507058	1149	forward	-0.145186	0.284445
Hlac_1499	protein of unknown function DUF395 YeeE/YedE CDS	1507142	1507630	489	forward	-0.129325	0.290421
Hlac_1500	protein of unknown function DUF395 YeeE/YedE CDS	1507627	1508106	480	forward	-0.132301	0.274732
Hlac_1501	DNA mismatch repair protein MutS domain protein CDS	1508221	1510077	1857	forward	0.0187088	0.922595
Hlac_1502	conserved hypothetical protein CDS	1510070	1510549	480	forward	-0.231039	0.177093
Hlac_1503	glycoside hydrolase 15-related CDS	1510589	1515367	4779	reverse	-0.435229	0.136917
Hlac_1504	alpha amylase catalytic region CDS	1515522	1517708	2187	forward	-0.220653	0.257978
Hlac_1505	4-alpha-glucanotransferase CDS	1517793	1519283	1491	forward	-0.213706	0.205965
Hlac_1506	conserved hypothetical protein CDS	1519341	1519544	204	reverse	-0.190605	0.319654
Hlac_1507	amidase, hydantoinase/carbamoylase family CDS	1519843	1521252	1410	forward	0.270821	0.311959
Hlac_1508	MscS Mechanosensitive ion channel CDS	1521419	1522324	906	forward	-0.215329	0.0960794
Hlac_1509	transcriptional regulator, ArsR family CDS	1522392	1522673	282	forward	0.559019	0.000482503
Hlac_1510	conserved hypothetical protein CDS	1522773	1523078	306	forward	0.546078	0.00669475
Hlac_1511	hypothetical protein CDS	1523726	1525756	2031	forward	-0.17576	0.166716
Hlac_1512	transposase CDS	1525929	1526567	639	reverse	-0.0670524	0.635002
Hlac_1513	Zinc finger TFIIB-type domain protein CDS	1526720	1527721	1002	forward	0.900727	1.49e-07
Hlac_1514	conserved hypothetical protein CDS	1527818	1527997	180	forward	-0.0465327	0.879271
Hlac_1515	Protein of unknown function UPF0058 CDS	1528239	1528472	234	forward	1.70044	1.53e-14
Hlac_1516	Protein of unknown function DUF555 CDS	1528643	1529101	459	reverse	0.656185	0.00245637
Hlac_1517	8-oxoguanine DNA glycosylase domain protein CDS	1529169	1530095	927	reverse	-0.125561	0.342462
Hlac_1518	cyclase/dehydrase CDS	1530213	1530710	498	forward	0.194993	0.113456
Hlac_1519	histidine kinase CDS	1530773	1532290	1518	reverse	0.386249	0.000942734
Hlac_1520	protein of unknown function DUF6 transmembrane CDS	1532512	1533399	888	reverse	-0.308338	0.0147401
Hlac_1521	conserved hypothetical protein CDS	1533554	1533856	303	forward	0.894381	4.99e-08
Hlac_1522	hypothetical protein CDS	1533874	1534554	681	reverse	1.56606	2.44e-12
Hlac_1523	TATA-box binding family protein CDS	1540835	1541395	561	forward	1.24515	8.78e-06
Hlac_1524	orc1/cdc6 family replication initiation protein CDS	1541528	1542730	1203	reverse	0.0387531	0.799157
Hlac_1525	malate dehydrogenase CDS	1543576	1545828	2253	reverse	0.00299835	0.982159
Hlac_1526	conserved hypothetical protein CDS	1545968	1547065	1098	reverse	-0.13843	0.302223
Hlac_1527	conserved hypothetical protein CDS	1547223	1548041	819	forward	-0.277711	0.0105007
Hlac_1528	flagella cluster protein CDS	1548110	1548337	228	forward	0.225436	0.0902144
Hlac_1529	MATE efflux family protein CDS	1548376	1550040	1665	reverse	0.0950114	0.459359
Hlac_1530	MscS Mechanosensitive ion channel CDS	1550127	1551245	1119	reverse	-0.28966	0.0272454
Hlac_1531	protein of unknown function DUF75 CDS	1551403	1552143	741	forward	0.124084	0.428514
Hlac_1532	transcriptional regulator, TrmB CDS	1552217	1553269	1053	forward	0.0774041	0.514256
Hlac_1533	aldo/keto reductase CDS	1553338	1554306	969	forward	-0.378526	0.00676323
Hlac_1534	hypothetical protein CDS	1554448	1555170	723	forward	-0.611186	0.0109231
Hlac_1535	type III restriction protein res subunit CDS	1555292	1557268	1977	forward	-0.23956	0.0695596
Hlac_1536	thiamine pyrophosphate protein domain protein TPP-binding CDS	1557347	1559095	1749	forward	-0.207997	0.264028
Hlac_1537	oxidoreductase domain protein CDS	1559182	1560252	1071	forward	0.249824	0.021346
Hlac_1538	protein of unknown function DUF405 CDS	1560335	1561555	1221	forward	0.015979	0.896045
Hlac_1539	fumarylacetoacetate (FAA) hydrolase CDS	1562030	1562749	720	reverse	-0.103967	0.673174
Hlac_1540	hypothetical protein CDS	1562804	1563247	444	reverse	-0.233438	0.184769
Hlac_1541	hypothetical protein CDS	1563247	1563597	351	reverse	-0.0979288	0.563778
Hlac_1542	MoaD family protein CDS	1563594	1563881	288	reverse	0.146066	0.336078
Hlac_1543	conserved hypothetical protein CDS	1563950	1564333	384	reverse	0.697321	0.000274236
Hlac_1544	conserved hypothetical protein CDS	1564370	1565134	765	reverse	-0.488282	0.000100713
Hlac_1545	phosphate uptake regulator, PhoU CDS	1565131	1566129	999	reverse	-0.166938	0.269426
Hlac_1546	Cys/Met metabolism pyridoxal-phosphate-dependentprotein CDS	1566749	1567957	1209	forward	0.0100834	0.931027
Hlac_1547	D-isomer specific 2-hydroxyacid dehydrogenase NAD-binding CDS	1568041	1568988	948	forward	0.0415541	0.873407
Hlac_1548	catalase/peroxidase HPI CDS	1569264	1571402	2139	reverse	0.123823	0.351607
Hlac_1549	Cupin 2 conserved barrel domain protein CDS	1571723	1572157	435	reverse	-0.136118	0.382473
Hlac_1550	conserved hypothetical protein CDS	1572276	1572509	234	forward	-0.133723	0.545317
Hlac_1552	globin CDS	1572997	1573362	366	forward	-0.297473	0.0469346
Hlac_1553	phosphoribosylglycinamide synthetase CDS	1573442	1574752	1311	forward	-0.10229	0.396749
Hlac_1554	conserved hypothetical protein CDS	1574781	1575152	372	reverse	-0.286789	0.0408824
Hlac_1555	Alpha/beta hydrolase fold-3 domain protein CDS	1575225	1576175	951	reverse	0.0331596	0.771118
Hlac_1556	type III restriction protein res subunit CDS	1576225	1577637	1413	forward	-0.128246	0.244189
Hlac_1557	uridine kinase CDS	1578312	1579007	696	reverse	0.484632	6.06e-05
Hlac_1558	putative transcriptional regulator, XRE family CDS	1579252	1579872	621	forward	-0.956072	2.11e-07
Hlac_1559	GCN5-related N-acetyltransferase CDS	1579980	1580519	540	forward	-0.581838	2.38e-05
Hlac_1560	oxidoreductase domain protein CDS	1580817	1581917	1101	forward	-0.168917	0.157695
Hlac_1561	aldo/keto reductase CDS	1581927	1582856	930	reverse	-0.0349819	0.753831
Hlac_1562	hypothetical protein CDS	1582958	1583161	204	forward	-0.0873985	0.544722
Hlac_1563	CinA domain protein CDS	1583206	1583796	591	reverse	0.0354657	0.801157
Hlac_1564	Methyltransferase type 11 CDS	1583856	1584506	651	forward	-0.116088	0.338805
Hlac_1565	hypothetical protein CDS	1584499	1585053	555	forward	-0.252204	0.0766952
Hlac_1566	hypothetical protein CDS	1585097	1585387	291	forward	0.379596	0.0904547
Hlac_1567	thymidine kinase CDS	1585457	1586146	690	reverse	0.133247	0.435596
Hlac_1568	amidohydrolase CDS	1586171	1587235	1065	reverse	0.0862883	0.492217
Hlac_1569	metal dependent phosphohydrolase CDS	1587293	1588537	1245	reverse	-0.267375	0.0640481
Hlac_1570	UspA domain protein CDS	1588672	1589076	405	forward	-0.239754	0.287894
Hlac_1572	transcriptional regulator, XRE family CDS	1590310	1590879	570	reverse	0.411545	0.020205
Hlac_1573	UspA domain protein CDS	1590957	1591406	450	reverse	1.38026	1.72e-10
Hlac_1574	Amidohydrolase 3 CDS	1591464	1593086	1623	forward	-0.382316	0.00112993
Hlac_1575	hypothetical protein CDS	1593173	1593424	252	forward	-0.0750563	0.642619
Hlac_1576	hypothetical protein CDS	1593905	1598482	4578	forward	-0.203573	0.304548
Hlac_1577	agmatinase CDS	1598500	1599330	831	reverse	0.312665	0.0729398
Hlac_1578	translation initiation factor eIF-5A CDS	1599340	1599717	378	reverse	1.14663	8.03e-06
Hlac_1579	hypothetical protein CDS	1599868	1600149	282	reverse	-0.00443357	0.972289
Hlac_1580	aminotransferase class I and II CDS	1600152	1601300	1149	reverse	0.272956	0.0184155
Hlac_1581	protein of unknown function UPF0118 CDS	1601454	1602479	1026	forward	-0.396416	0.00125249
Hlac_1582	Aldehyde Dehydrogenase CDS	1602552	1604207	1656	forward	-0.0514486	0.686738
Hlac_1583	hypothetical protein CDS	1604291	1605649	1359	forward	-0.14099	0.605062
Hlac_1584	conserved hypothetical protein CDS	1605732	1606535	804	forward	-0.408643	0.0712259
Hlac_1585	Methyltransferase type 11 CDS	1606649	1607278	630	forward	-0.526405	0.00491731
Hlac_1586	orotidine 5'-phosphate decarboxylase CDS	1607336	1608166	831	forward	-0.0563401	0.630351
Hlac_1587	conserved hypothetical protein CDS	1608177	1608320	144	reverse	-0.257556	0.128957
Hlac_1588	protein of unknown function DUF358 CDS	1608371	1608994	624	forward	-0.166816	0.122118
Hlac_1589	zinc finger CHY domain protein CDS	1608975	1609445	471	forward	-0.0217153	0.892987
Hlac_1590	hypothetical protein CDS	1609883	1610134	252	forward	0.146108	0.358111
Hlac_1591	hypothetical protein CDS	1610228	1610671	444	reverse	0.239013	0.0397848
Hlac_1592	AAA ATPase CDS	1610671	1612404	1734	reverse	0.420025	0.010393
Hlac_1593	hypothetical protein CDS	1612919	1613107	189	forward	0.302113	0.234147
Hlac_1594	hypothetical protein CDS	1613108	1613341	234	reverse	0.288664	0.217642
Hlac_1595	SNARE associated Golgi protein CDS	1613398	1614102	705	forward	0.171181	0.201603
Hlac_1596	GtrA family protein CDS	1614132	1614554	423	reverse	-0.250141	0.0885641
Hlac_1597	sulfatase CDS	1614554	1616122	1569	reverse	0.261003	0.0733089
Hlac_1598	alpha/beta hydrolase fold protein CDS	1616397	1617383	987	forward	0.0694397	0.77429
Hlac_1599	Cupin 2 conserved barrel domain protein CDS	1617426	1617752	327	forward	0.018431	0.888488
Hlac_1600	Rhodanese domain protein CDS	1617752	1618174	423	forward	-0.108173	0.351813
Hlac_1602	conserved hypothetical protein CDS	1620482	1621390	909	reverse	-0.178798	0.2517
Hlac_1603	transposase, IS605 OrfB family CDS	1622112	1623392	1281	forward	0.638045	0.00808819
Hlac_1604	conserved hypothetical protein CDS	1623459	1623827	369	reverse	0.291768	0.30533
Hlac_1605	6-phosphogluconate dehydrogenase NAD-binding CDS	1623946	1624863	918	reverse	0.16841	0.302003
Hlac_1606	transposase IS4 family protein CDS	1625081	1626253	1173	forward	0.403079	0.000761448
Hlac_1607	Cupin 2 conserved barrel domain protein CDS	1626467	1626943	477	forward	-0.302657	0.0516451
Hlac_1608	Pyridoxal-5'-phosphate-dependent protein beta subunit CDS	1626960	1628207	1248	reverse	-0.612845	0.00640806
Hlac_1609	Bacterio-opsin activator HTH domain protein CDS	1628411	1629142	732	forward	-0.119944	0.277686
Hlac_1610	glycine cleavage system P-protein CDS	1629306	1630736	1431	reverse	-0.0399309	0.880475
Hlac_1611	glycine cleavage system P-protein CDS	1630737	1632065	1329	reverse	-0.0529774	0.78446
Hlac_1612	glycine cleavage system H protein CDS	1632232	1632615	384	reverse	0.293381	0.168026
Hlac_1613	XPG I domain protein CDS	1632802	1633779	978	reverse	-0.197396	0.0901235
Hlac_1614	Conserved TM helix repeat-containing protein CDS	1633831	1634598	768	reverse	0.0175955	0.908813
Hlac_1615	ferredoxin CDS	1634931	1635587	657	forward	0.0298625	0.85006
Hlac_1616	nucleic acid binding OB-fold tRNA/helicase-type CDS	1635618	1637795	2178	reverse	-0.414022	0.0219112
Hlac_1617	conserved hypothetical protein CDS	1637904	1638518	615	reverse	0.389996	0.00535911
Hlac_1618	hypothetical protein CDS	1638657	1639112	456	forward	1.00098	1.39e-06
Hlac_1619	oxidoreductase domain protein CDS	1639129	1640262	1134	reverse	0.344648	0.00419142
Hlac_1620	Xylose isomerase domain protein TIM barrel CDS	1640278	1641249	972	reverse	0.298092	0.0385219
Hlac_1621	phage shock protein A, PspA CDS	1641427	1642320	894	forward	0.564462	7.98e-05
Hlac_1622	Mandelate racemase/muconate lactonizing protein CDS	1642325	1643374	1050	reverse	-0.164803	0.406098
Hlac_1623	protein of unknown function DUF1611 CDS	1643371	1644462	1092	reverse	-0.0527842	0.788324
Hlac_1624	tetrahydrofolate dehydrogenase/cyclohydrolase CDS	1644546	1645469	924	reverse	-0.104109	0.423599
Hlac_1625	aldo/keto reductase CDS	1645604	1646380	777	reverse	-0.0228931	0.851729
Hlac_1626	HAD-superfamily hydrolase, subfamily IA, variant1 CDS	1646446	1647129	684	reverse	-0.0241097	0.832005
Hlac_1627	putative signal transduction protein with CBS domains CDS	1647244	1648383	1140	forward	0.373647	0.00701052
Hlac_1628	peptidase S8 and S53 subtilisin kexin sedolisin CDS	1648534	1652181	3648	reverse	-0.139246	0.369542
Hlac_1629	DNA repair and recombination protein RadB CDS	1652254	1652961	708	reverse	0.601914	0.00645501
Hlac_1630	cold-shock DNA-binding domain protein CDS	1653157	1653363	207	reverse	0.943903	0.00282168
Hlac_1631	electron transport protein SCO1/SenC CDS	1653535	1654230	696	forward	0.765077	9.87e-10
Hlac_1632	Redoxin domain protein CDS	1654227	1654799	573	forward	0.283445	0.0273203
Hlac_1633	cytochrome c biogenesis protein transmembrane region CDS	1654816	1655481	666	forward	-0.0463077	0.680056
Hlac_1634	hypothetical protein CDS	1655553	1656197	645	forward	0.262189	0.0314688
Hlac_1635	protein of unknown function DUF124 CDS	1656307	1656963	657	forward	0.410816	0.0360054
Hlac_1636	hypothetical protein CDS	1657066	1657284	219	forward	0.105281	0.533214
Hlac_1637	sodium:neurotransmitter symporter CDS	1657302	1658657	1356	reverse	0.162674	0.175285
Hlac_1638	FAD dependent oxidoreductase CDS	1658856	1660244	1389	forward	-0.156979	0.234164
Hlac_1639	conserved hypothetical protein CDS	1660291	1661412	1122	reverse	0.0613697	0.690057
Hlac_1640	hypothetical protein CDS	1662105	1662590	486	forward	0.502732	0.00182958
Hlac_1641	conserved hypothetical protein CDS	1662681	1662881	201	forward	0.287556	0.0573937
Hlac_1642	hypothetical protein CDS	1663209	1663685	477	reverse	0.417461	0.0338014
Hlac_1643	hypothetical protein CDS	1664074	1665918	1845	reverse	0.251597	0.129863
Hlac_1644	integrase family protein CDS	1666189	1667190	1002	reverse	0.22917	0.1289
Hlac_1645	hypothetical protein CDS	1667789	1668751	963	reverse	0.212984	0.0695744
Hlac_1646	transcriptional coactivator/pterin dehydratase CDS	1669147	1669497	351	forward	-0.361125	0.058992
Hlac_1647	hypothetical protein CDS	1669647	1670129	483	forward	0.859472	1.22e-05
Hlac_1648	conserved hypothetical protein CDS	1670171	1671076	906	reverse	0.186766	0.234164
Hlac_1649	hypothetical protein CDS	1671073	1671399	327	reverse	0.566804	0.000285537
Hlac_1650	manganese and iron superoxide dismutase CDS	1671557	1672156	600	reverse	0.734355	0.0115347
Hlac_1651	conserved hypothetical protein CDS	1672511	1673050	540	reverse	0.0952966	0.627819
Hlac_1652	Di-trans-poly-cis-decaprenylcistransferase CDS	1673114	1673974	861	forward	0.0548997	0.766235
Hlac_1653	phosphate transporter CDS	1673994	1675160	1167	reverse	0.0667384	0.536668
Hlac_1654	protein of unknown function DUF111 CDS	1675338	1676816	1479	forward	-0.131855	0.388853
Hlac_1655	conserved hypothetical protein CDS	1676839	1677150	312	reverse	0.0573152	0.791282
Hlac_1656	hypothetical protein CDS	1677334	1677447	114	reverse	-0.0193832	0.914098
Hlac_1657	aspartyl-tRNA synthetase CDS	1677677	1678981	1305	forward	0.432407	0.000276932
Hlac_1658	hypothetical protein CDS	1679253	1679567	315	forward	0.148286	0.297605
Hlac_1659	conserved hypothetical protein CDS	1679551	1680303	753	forward	0.136803	0.434009
Hlac_1660	SNARE associated Golgi protein CDS	1680573	1681250	678	reverse	0.0996613	0.538659
Hlac_1661	ATP-NAD/AcoX kinase CDS	1681328	1682155	828	reverse	0.0747511	0.750252
Hlac_1662	putative circadian clock protein, KaiC CDS	1682277	1683695	1419	forward	-0.0624205	0.617215
Hlac_1663	conserved hypothetical protein CDS	1684247	1684531	285	forward	0.565593	0.00164921
Hlac_1664	peptidase M28 CDS	1685033	1686472	1440	forward	0.180128	0.551048
Hlac_1665	tRNA pseudouridine synthase CDS	1686494	1687375	882	reverse	-0.161725	0.56124
Hlac_1666	UspA domain protein CDS	1687372	1687890	519	reverse	-0.0189389	0.889213
Hlac_1667	conserved hypothetical protein CDS	1687997	1688197	201	reverse	0.0562988	0.742075
Hlac_1668	peptidyl-prolyl cis-trans isomerase cyclophilin type CDS	1688295	1688900	606	forward	0.628373	0.000224065
Hlac_1669	nucleoside recognition domain protein CDS	1689313	1690296	984	reverse	0.331972	0.00301871
Hlac_1670	conserved hypothetical protein CDS	1690415	1691311	897	forward	0.166167	0.271472
Hlac_1671	aminopeptidase (leucyl aminopeptidase, aminopeptidase T) 1 CDS	1691761	1692711	951	reverse	-0.0139469	0.925193
Hlac_1672	glyceraldehyde-3-phosphate dehydrogenase, type II CDS	1692890	1693954	1065	forward	-0.962652	0.000610921
Hlac_1673	hypothetical protein CDS	1693982	1694158	177	reverse	-0.673755	0.00172144
Hlac_1674	conserved hypothetical protein CDS	1694305	1694604	300	reverse	0.234641	0.362026
Hlac_1675	hypothetical protein CDS	1694699	1695703	1005	reverse	-0.27449	0.0124837
Hlac_1676	conserved hypothetical protein CDS	1695857	1696219	363	forward	0.0458804	0.696322
Hlac_1677	alkyl hydroperoxide reductase/ Thiol specific antioxidant/ Mal allergen CDS	1696647	1697126	480	reverse	0.187204	0.184805
Hlac_1678	Protein of unknown function DUF367 CDS	1697223	1697726	504	reverse	0.142501	0.396412
Hlac_1679	F420-dependent oxidoreductase CDS	1698325	1699080	756	forward	0.208018	0.255762
Hlac_1680	Luciferase-like monooxygenase CDS	1699083	1700066	984	forward	0.0739373	0.734976
Hlac_1681	methyl-accepting chemotaxis sensory transducer CDS	1700223	1701893	1671	forward	0.343527	0.00584448
Hlac_1682	hypothetical protein CDS	1701918	1702157	240	reverse	0.21647	0.11596
Hlac_1683	peptidase M50 CDS	1702296	1704167	1872	forward	-0.00820872	0.960855
Hlac_1684	LOR/SDH bifunctional protein conserved domain protein CDS	1704250	1705539	1290	forward	-0.209222	0.0605006
Hlac_1685	GCN5-related N-acetyltransferase CDS	1705536	1706051	516	forward	-0.208627	0.078245
Hlac_1686	UspA domain protein CDS	1706140	1706565	426	forward	1.03847	5.94e-06
Hlac_1687	Rhodanese domain protein CDS	1706654	1707526	873	forward	0.345522	0.253082
Hlac_1688	peptidase S9 prolyl oligopeptidase active site domain protein CDS	1707744	1709645	1902	reverse	-0.241918	0.113668
Hlac_1689	conserved hypothetical protein CDS	1709729	1709962	234	forward	-0.337621	0.0341733
Hlac_1690	conserved hypothetical protein CDS	1710042	1710398	357	reverse	-0.107958	0.586365
Hlac_1691	TrkA-C domain protein CDS	1710395	1711600	1206	reverse	-0.492806	0.0132845
Hlac_1692	conserved hypothetical protein CDS	1711672	1712214	543	reverse	-0.16456	0.169391
Hlac_1693	methenyltetrahydromethanopterin cyclohydrolase CDS	1712228	1713166	939	reverse	0.400242	0.0503283
Hlac_1694	hypothetical protein CDS	1713223	1713579	357	reverse	0.578026	0.0268141
Hlac_1695	conserved hypothetical protein CDS	1713654	1714118	465	reverse	0.375712	0.0751615
Hlac_1696	conserved hypothetical protein CDS	1714182	1714733	552	reverse	0.567043	0.0107364
Hlac_1697	hypothetical protein CDS	1714790	1715350	561	reverse	0.0327221	0.774754
Hlac_1698	DNA replication factor Dna2 CDS	1715378	1718083	2706	forward	-0.29331	0.0366228
Hlac_1699	protein of unknown function DUF47 CDS	1718105	1718821	717	reverse	0.508337	0.000163076
Hlac_1700	SAICAR synthetase CDS	1718927	1720003	1077	reverse	-0.446689	3.37e-05
Hlac_1701	protein of unknown function DUF127 CDS	1720182	1720742	561	forward	-0.434703	0.000434521
Hlac_1702	putative circadian clock protein, KaiC CDS	1720816	1722315	1500	reverse	-0.2789	0.0168289
Hlac_1704	histidine kinase CDS	1722982	1723866	885	forward	-0.129363	0.251447
Hlac_1705	hypothetical protein CDS	1723893	1724915	1023	reverse	0.014352	0.943883
Hlac_1706	UspA domain protein CDS	1724976	1725848	873	reverse	0.244493	0.0912703
Hlac_1708	Transcription factor TFIIE, alpha subunit CDS	1726288	1726812	525	forward	0.878438	5.04e-05
Hlac_1709	conserved hypothetical protein CDS	1726812	1727507	696	forward	-0.0349421	0.862748
Hlac_1710	conserved hypothetical protein CDS	1727511	1728284	774	forward	-0.622904	1.72e-06
Hlac_1711	molybdopterin binding domain protein CDS	1728355	1729050	696	forward	0.600217	0.00148103
Hlac_1712	hypothetical protein CDS	1729067	1729180	114	reverse	0.445532	0.0154396
Hlac_1713	ATP-NAD/AcoX kinase CDS	1729270	1730370	1101	forward	-0.0775101	0.481538
Hlac_1714	hypothetical protein CDS	1730367	1730537	171	reverse	-0.245066	0.15164
Hlac_1715	hypothetical protein CDS	1730674	1730793	120	forward	-0.421378	0.0518937
Hlac_1716	AAA family ATPase, CDC48 subfamily CDS	1730790	1733012	2223	forward	-0.188521	0.395461
Hlac_1717	conserved hypothetical protein CDS	1733081	1733614	534	forward	0.158328	0.260306
Hlac_1718	conserved hypothetical protein CDS	1733784	1733999	216	forward	0.205013	0.23251
Hlac_1719	peptidase U61 LD-carboxypeptidase A CDS	1734016	1735113	1098	reverse	0.164889	0.345525
Hlac_1720	carbamoyl-phosphate synthase, large subunit CDS	1735212	1738433	3222	forward	-0.381733	0.078034
Hlac_1721	NosL family protein CDS	1738537	1739106	570	reverse	0.686289	0.0151851
Hlac_1722	copper-binding protein CDS	1739212	1741347	2136	forward	0.328766	0.212531
Hlac_1723	ABC transporter related CDS	1741340	1742314	975	forward	-0.223003	0.328948
Hlac_1724	copper ABC transporter permease CDS	1742311	1743174	864	forward	-0.0728498	0.698023
Hlac_1725	conserved hypothetical protein CDS	1743203	1743550	348	reverse	0.509748	0.00143304
Hlac_1726	transcriptional regulator, ArsR family CDS	1743665	1744168	504	forward	1.57312	8.04e-17
Hlac_1727	conserved hypothetical protein CDS	1744262	1745161	900	forward	-0.119367	0.623104
Hlac_1728	conserved hypothetical protein CDS	1745216	1745929	714	forward	0.407635	0.153539
Hlac_1729	ThiJ/PfpI domain protein CDS	1746015	1746698	684	forward	0.836591	1.09e-06
Hlac_1730	UspA domain protein CDS	1746771	1747250	480	reverse	1.66127	1.97e-14
Hlac_1731	hypothetical protein CDS	1747325	1747627	303	reverse	-0.102395	0.57609
Hlac_1732	PASTA domain containing protein CDS	1747624	1748916	1293	reverse	-0.351931	0.0550902
Hlac_1733	conserved hypothetical protein CDS	1748913	1749305	393	reverse	-0.208134	0.276139
Hlac_1734	conserved hypothetical protein CDS	1749295	1749870	576	reverse	-0.266002	0.130076
Hlac_1735	conserved hypothetical protein CDS	1749948	1750472	525	reverse	-0.00066242	0.995996
Hlac_1736	hypothetical protein CDS	1750739	1750975	237	forward	0.415893	0.0014975
Hlac_1738	hypothetical protein CDS	1752028	1752279	252	reverse	0.259371	0.126967
Hlac_1739	Xylose isomerase domain protein TIM barrel CDS	1752906	1753721	816	reverse	-0.0234133	0.846914
Hlac_1740	hypothetical protein CDS	1754088	1754993	906	forward	-0.170681	0.141238
Hlac_1741	FAD-dependent pyridine nucleotide-disulphide oxidoreductase CDS	1755201	1755794	594	forward	0.607898	0.00682738
Hlac_1742	HhH-GPD family protein CDS	1755834	1756430	597	reverse	0.229352	0.148894
Hlac_1743	3-hydroxyacyl-CoA dehydrogenase NAD-binding CDS	1756557	1758548	1992	forward	-0.315326	0.00796601
Hlac_1744	Methyltransferase type 11 CDS	1758595	1759221	627	reverse	-0.533888	0.000108673
Hlac_1745	aspartate-semialdehyde dehydrogenase CDS	1759291	1760337	1047	reverse	-0.39894	0.0258008
Hlac_1746	Na+/H+ antiporter NhaC CDS	1760593	1762278	1686	forward	-0.33859	0.00533821
Hlac_1747	monooxygenase FAD-binding CDS	1762684	1763943	1260	forward	-0.0697112	0.536718
Hlac_1748	putative transcriptional regulator, AsnC family CDS	1764177	1764644	468	forward	0.12522	0.379145
Hlac_1749	hypothetical protein CDS	1764821	1765177	357	forward	0.122334	0.462344
Hlac_1750	heavy metal translocating P-type ATPase CDS	1766015	1768516	2502	forward	0.144416	0.223534
Hlac_1751	N-ethylammeline chlorohydrolase CDS	1768690	1769217	528	reverse	-0.150753	0.465317
Hlac_1752	hypothetical protein CDS	1769196	1769309	114	reverse	0.14705	0.572954
Hlac_1753	hypothetical protein CDS	1769344	1769745	402	reverse	-0.044714	0.80198
Hlac_1754	hypothetical protein CDS	1769745	1770107	363	reverse	0.222213	0.244022
Hlac_1755	hypothetical protein CDS	1770323	1771552	1230	reverse	0.420251	0.00104622
Hlac_1757	transposase (ISH3) CDS	1773018	1774184	1167	forward	-0.0640584	0.618404
Hlac_1759	transposase (ISH3) CDS	1775488	1776654	1167	reverse	-0.256294	0.092844
Hlac_1761	conserved hypothetical protein CDS	1778111	1778713	603	forward	0.467536	0.00151329
Hlac_1762	CoA-binding domain protein CDS	1778774	1779196	423	forward	0.0558735	0.737631
Hlac_1763	Pyridoxal-5'-phosphate-dependent protein beta subunit CDS	1779260	1780240	981	reverse	0.134002	0.413936
Hlac_1764	threonyl-tRNA synthetase CDS	1780411	1782360	1950	forward	-0.204871	0.0717896
Hlac_1765	aminotransferase class V CDS	1782439	1783605	1167	forward	-0.341504	0.0431858
Hlac_1766	IMP dehydrogenase/GMP reductase CDS	1783687	1784796	1110	forward	-0.0386804	0.792823
Hlac_1767	conserved hypothetical protein CDS	1784914	1785633	720	forward	-0.331382	0.0068061
Hlac_1768	major facilitator superfamily MFS 1 CDS	1785672	1786970	1299	reverse	-0.517057	1.16e-05
Hlac_1769	hypothetical protein CDS	1787056	1787196	141	forward	0.487533	0.00601566
Hlac_1770	AAA ATPase containing von Willebrand factor typeA (vWA) domain CDS	1787827	1790034	2208	forward	0.0873257	0.614635
Hlac_1771	hypothetical protein CDS	1790128	1790796	669	reverse	0.313943	0.0161988
Hlac_1772	hypothetical protein CDS	1791294	1791494	201	forward	-0.18289	0.254856
Hlac_1773	TrkA-N domain protein CDS	1791620	1793083	1464	forward	0.0102279	0.936234
Hlac_1774	conserved hypothetical protein CDS	1793143	1793385	243	forward	-0.101881	0.558754
Hlac_1775	Nucleotidyl transferase CDS	1793429	1794403	975	reverse	-0.0449779	0.818481
Hlac_1776	conserved hypothetical protein CDS	1794508	1794804	297	reverse	0.739648	0.00144622
Hlac_1777	DSBA oxidoreductase CDS	1794901	1795608	708	forward	-0.248669	0.0849584
Hlac_1778	major facilitator superfamily MFS 1 CDS	1795683	1796936	1254	forward	0.927168	6.41e-08
Hlac_1779	prephenate dehydrogenase CDS	1797020	1797793	774	forward	0.700769	0.000845004
Hlac_1780	Methyltransferase type 12 CDS	1797879	1799324	1446	forward	-0.0299294	0.831987
Hlac_1781	zinc/iron permease CDS	1799556	1800410	855	forward	-0.0276146	0.85697
Hlac_1782	protein of unknown function DUF159 CDS	1800486	1801229	744	reverse	0.263818	0.0165073
Hlac_1783	conserved hypothetical protein CDS	1801342	1802106	765	forward	0.046192	0.687229
Hlac_1784	conserved hypothetical protein CDS	1802154	1803242	1089	reverse	-0.0905584	0.723617
Hlac_1785	conserved hypothetical protein CDS	1803419	1803601	183	forward	1.12704	3.44e-08
Hlac_1786	conserved hypothetical protein CDS	1803693	1803890	198	forward	0.867834	1.95e-06
Hlac_1787	hypothetical protein CDS	1803994	1804236	243	forward	0.0763042	0.633256
Hlac_1788	Water Stress and Hypersensitive response domain protein CDS	1804251	1805177	927	forward	-0.218178	0.1476
Hlac_1789	aminotransferase class V CDS	1805172	1806269	1098	reverse	-0.176302	0.141297
Hlac_1790	membrane-bound metal-dependent hydrolase CDS	1806412	1807029	618	forward	0.717753	3.58e-07
Hlac_1791	hypothetical protein CDS	1807063	1807269	207	forward	0.35907	0.0308605
Hlac_1792	hypothetical protein CDS	1807387	1807545	159	forward	-0.00548058	0.978471
Hlac_1793	protein of unknown function DUF81 CDS	1807546	1808592	1047	forward	-0.158038	0.307001
Hlac_1794	inositol monophosphatase CDS	1808629	1809426	798	reverse	-0.491999	6.14e-05
Hlac_1795	conserved hypothetical protein CDS	1809546	1809803	258	forward	-0.859897	0.000898997
Hlac_1796	beta-lactamase domain protein CDS	1810011	1811255	1245	reverse	-0.159253	0.376287
Hlac_1797	conserved hypothetical protein CDS	1811369	1812373	1005	reverse	0.251443	0.319537
Hlac_1798	DNA primase, small subunit CDS	1812370	1813533	1164	reverse	0.190065	0.112323
Hlac_1799	Na+/Ca+ antiporter, CaCA family CDS	1813656	1814636	981	forward	-0.070002	0.533229
Hlac_1800	histidine kinase CDS	1814739	1816505	1767	forward	-0.198395	0.161115
Hlac_1801	beta-lactamase CDS	1816597	1817331	735	forward	0.0149379	0.917526
Hlac_1802	helicase CDS	1817629	1818084	456	forward	0.819496	1.04e-10
Hlac_1803	cytochrome oxidase assembly CDS	1818650	1819543	894	forward	1.36149	4.49e-09
Hlac_1804	extracellular solute-binding protein family 3 CDS	1819692	1820495	804	forward	0.0879985	0.556655
Hlac_1805	polar amino acid ABC transporter, inner membranesubunit CDS	1820497	1821300	804	forward	-0.358343	0.0216439
Hlac_1806	ABC transporter related CDS	1821297	1822043	747	forward	-0.162523	0.225593
Hlac_1807	polar amino acid ABC transporter, inner membranesubunit CDS	1822043	1822969	927	forward	-0.0884705	0.494032
Hlac_1808	Alcohol dehydrogenase GroES domain protein CDS	1822976	1824049	1074	reverse	-0.212891	0.172617
Hlac_1809	histidine kinase CDS	1824342	1825463	1122	forward	0.262627	0.220612
Hlac_1810	AAA ATPase central domain protein CDS	1825527	1827029	1503	reverse	0.483294	0.0203541
Hlac_1811	DoxX family protein CDS	1827158	1828258	1101	reverse	0.695119	0.00104232
Hlac_1812	pseudouridylate synthase TruB domain protein CDS	1828587	1829618	1032	reverse	-0.307966	0.061186
Hlac_1813	cytidylate kinase CDS	1829641	1830219	579	reverse	0.0382982	0.750262
Hlac_1814	hypothetical protein CDS	1830313	1830645	333	reverse	-0.221011	0.153517
Hlac_1815	Alcohol dehydrogenase zinc-binding domain protein CDS	1830635	1831687	1053	reverse	0.218626	0.347987
Hlac_1816	ribosomal protein S13 CDS	1832058	1832582	525	forward	0.828574	9.39e-06
Hlac_1817	ribosomal protein S4 CDS	1832579	1833106	528	forward	0.128655	0.32266
Hlac_1818	ribosomal protein S11 CDS	1833113	1833502	390	forward	-0.205306	0.241967
Hlac_1819	RNA polymerase insert CDS	1833504	1834256	753	forward	-0.0507326	0.809976
Hlac_1820	ribosomal protein L15 CDS	1834548	1834901	354	forward	0.643111	2.4e-05
Hlac_1821	ribosomal protein L13 CDS	1834898	1835347	450	forward	-0.035025	0.820027
Hlac_1822	ribosomal protein S9 CDS	1835341	1835739	399	forward	-0.0609539	0.720301
Hlac_1823	RNA polymerase, N/8 Kd subunit CDS	1835752	1835946	195	forward	0.00504292	0.98019
Hlac_1824	RNA polymerase Rpb6 CDS	1835950	1836129	180	forward	0.0327337	0.878595
Hlac_1825	enolase CDS	1836129	1837331	1203	forward	0.152814	0.523971
Hlac_1826	ribosomal protein S2 CDS	1837348	1838154	807	forward	0.340586	0.168434
Hlac_1827	conserved hypothetical protein CDS	1838261	1838605	345	reverse	0.298792	0.107503
Hlac_1828	hypothetical protein CDS	1838631	1839227	597	reverse	0.0131649	0.94304
Hlac_1829	mevalonate kinase CDS	1839357	1840373	1017	forward	-0.125065	0.496541
Hlac_1830	aspartate/glutamate/uridylate kinase CDS	1840370	1841176	807	forward	-0.230003	0.205291
Hlac_1831	protein of unknown function DUF59 CDS	1841252	1842289	1038	forward	-0.154978	0.21032
Hlac_1832	hypothetical protein CDS	1842286	1842624	339	forward	-0.115115	0.367145
Hlac_1833	hypothetical protein CDS	1842893	1843201	309	reverse	-0.125884	0.463778
Hlac_1834	cobalamin synthesis protein P47K CDS	1843371	1844492	1122	forward	-0.0846844	0.51832
Hlac_1835	conserved hypothetical protein CDS	1844517	1844669	153	reverse	-0.354943	0.105398
Hlac_1836	hypothetical protein CDS	1844835	1845002	168	forward	-0.154453	0.468167
Hlac_1837	Alcohol dehydrogenase GroES domain protein CDS	1845060	1846229	1170	reverse	-0.029112	0.837379
Hlac_1838	conserved hypothetical protein CDS	1846513	1846830	318	forward	0.922758	1.04e-06
Hlac_1840	transposase IS4 family protein CDS	1848154	1849326	1173	reverse	0.411621	0.00280197
Hlac_1841	5'-nucleotidase 2; 2',3'-cyclic-nucleotide 2'-phosphodiesterase 2; UDP-sugar hydrolase 2 CDS	1849379	1849780	402	reverse	0.261883	0.176621
Hlac_1842	ribosomal protein L7Ae/L30e/S12e/Gadd45 CDS	1850071	1850433	363	forward	1.1504	3.88e-10
Hlac_1843	Ribosomal protein S28e CDS	1850440	1850664	225	forward	0.505376	0.000234568
Hlac_1844	Ribosomal protein L24E CDS	1850668	1850856	189	forward	-0.250401	0.18059
Hlac_1845	nucleoside diphosphate kinase CDS	1850857	1851336	480	forward	-0.46171	0.00334983
Hlac_1846	FG-GAP repeat protein CDS	1851499	1852740	1242	reverse	0.157772	0.545145
Hlac_1847	carbonic anhydrase CDS	1852819	1853538	720	reverse	0.0124511	0.95629
Hlac_1848	hypothetical protein CDS	1853664	1853798	135	reverse	-0.220678	0.247281
Hlac_1849	S1 IF1 family protein CDS	1854099	1854350	252	forward	1.13885	0.000161387
Hlac_1850	acetyl-CoA acetyltransferase CDS	1854553	1855695	1143	reverse	-0.49239	6.82e-06
Hlac_1851	phosphoglycerate mutase, 2,3-bisphosphoglycerate-independent CDS	1855766	1857331	1566	reverse	0.086951	0.653614
Hlac_1852	transcriptional regulator, ArsR family CDS	1857489	1858160	672	forward	0.376742	0.0418694
Hlac_1853	protein of unknown function DUF6 transmembrane CDS	1858269	1859189	921	forward	0.27997	0.231393
Hlac_1854	GCN5-related N-acetyltransferase CDS	1859269	1859862	594	forward	0.123117	0.31526
Hlac_1855	transport system permease protein CDS	1859917	1860546	630	forward	-0.128058	0.270297
Hlac_1856	Protein of unknown function DUF54 CDS	1860593	1861045	453	reverse	-0.0461134	0.729866
Hlac_1857	dephospho-CoA kinase CDS	1861042	1861662	621	reverse	0.31506	0.0382464
Hlac_1858	hypothetical protein CDS	1862187	1863044	858	reverse	0.589372	0.000733185
Hlac_1859	molybdenum cofactor biosynthesis protein A CDS	1863367	1864371	1005	reverse	0.111513	0.48822
Hlac_1860	beta-lactamase domain protein CDS	1864440	1865333	894	reverse	-0.262945	0.0334267
Hlac_1861	methyl-accepting chemotaxis sensory transducer CDS	1865518	1867035	1518	forward	0.464464	1.08e-05
Hlac_1862	UspA domain protein CDS	1867073	1867498	426	reverse	1.01401	3.01e-06
Hlac_1863	aminoacyl-tRNA synthetase class Ib CDS	1867651	1869255	1605	forward	0.0683049	0.664212
Hlac_1864	conserved hypothetical protein CDS	1869292	1869642	351	reverse	-0.233937	0.109842
Hlac_1865	conserved hypothetical protein CDS	1869740	1871707	1968	forward	-0.158512	0.177034
Hlac_1866	Acetamidase/Formamidase CDS	1871779	1872696	918	reverse	-0.058151	0.640237
Hlac_1867	beta-lactamase domain protein CDS	1872857	1874290	1434	forward	0.106289	0.462753
Hlac_1868	conserved hypothetical protein CDS	1874287	1874583	297	forward	-0.0958063	0.579781
Hlac_1869	copper-translocating P-type ATPase CDS	1875117	1877342	2226	reverse	0.22438	0.111597
Hlac_1870	conserved hypothetical protein CDS	1877348	1877704	357	reverse	0.61864	3.33e-06
Hlac_1871	blue (type 1) copper domain protein CDS	1878151	1878816	666	reverse	0.223244	0.150524
Hlac_1872	transcription regulator CDS	1878980	1879330	351	forward	0.736269	1.72e-05
Hlac_1873	conserved hypothetical protein CDS	1879338	1879637	300	forward	0.798353	2e-07
Hlac_1874	conserved hypothetical protein CDS	1879634	1879909	276	forward	0.291686	0.127835
Hlac_1875	Chorismate mutase CDS	1880262	1880555	294	reverse	0.641434	0.00895087
Hlac_1876	shikimate kinase CDS	1880586	1881479	894	reverse	0.301687	0.295125
Hlac_1877	hypothetical protein CDS	1881582	1882175	594	reverse	0.170214	0.263698
Hlac_1878	conserved hypothetical protein CDS	1882178	1882639	462	reverse	0.26762	0.0392438
Hlac_1879	hypothetical protein CDS	1882639	1884033	1395	reverse	0.513306	0.0422664
Hlac_1880	conserved hypothetical protein CDS	1884197	1884655	459	forward	0.190525	0.193355
Hlac_1881	conserved hypothetical protein CDS	1884711	1884950	240	forward	-0.127282	0.410432
Hlac_1882	conserved hypothetical protein CDS	1885038	1885388	351	forward	0.339173	0.0048633
Hlac_1883	conserved hypothetical protein CDS	1885816	1886124	309	forward	0.605122	0.000166988
Hlac_1884	ATP-grasp protein-like protein CDS	1886269	1887573	1305	reverse	0.596243	0.0281824
Hlac_1885	hypothetical protein CDS	1887572	1887748	177	forward	-0.124798	0.615291
Hlac_1886	conserved hypothetical protein CDS	1887853	1888386	534	forward	0.218783	0.068578
Hlac_1887	conserved hypothetical protein CDS	1888425	1888748	324	forward	0.284888	0.0523486
Hlac_1888	thymidylate kinase CDS	1888806	1889399	594	reverse	0.196009	0.106714
Hlac_1889	protein of unknown function DUF21 CDS	1889553	1890947	1395	forward	-0.0771188	0.65569
Hlac_1890	UspA domain protein CDS	1891029	1891922	894	forward	0.0869938	0.531578
Hlac_1891	NAD-dependent epimerase/dehydratase CDS	1892030	1892926	897	forward	0.340439	0.178324
Hlac_1892	Tubulin/FtsZ GTPase CDS	1893120	1894298	1179	forward	0.561146	0.0162037
Hlac_1893	protein of unknown function DUF121 CDS	1894312	1894965	654	forward	0.412073	0.0150065
Hlac_1894	Radical SAM domain protein CDS	1895054	1896217	1164	forward	0.218905	0.364696
Hlac_1895	MscS Mechanosensitive ion channel CDS	1896289	1897149	861	forward	0.041107	0.873431
Hlac_1896	short-chain dehydrogenase/reductase SDR CDS	1897229	1897975	747	reverse	0.117865	0.38552
Hlac_1897	phytoene desaturase CDS	1898149	1899648	1500	forward	0.424052	0.00851523
Hlac_1898	UbiA prenyltransferase CDS	1899645	1900544	900	forward	-0.241953	0.0544255
Hlac_1899	carotene biosynthesis associated membrane protein CDS	1900541	1901422	882	forward	-0.276499	0.0116148
Hlac_1900	conserved hypothetical protein CDS	1901513	1902070	558	forward	-0.156126	0.230607
Hlac_1901	sodium/calcium exchanger membrane region CDS	1902175	1903485	1311	forward	0.391097	0.00198622
Hlac_1902	cytochrome b subunit of nitric oxide reductase CDS	1903522	1905813	2292	reverse	-0.112643	0.493746
Hlac_1903	pterin cluster protein CDS	1905920	1906417	498	forward	0.221336	0.120606
Hlac_1904	multicopper oxidase type 3 CDS	1906566	1907762	1197	reverse	1.21804	7.63e-16
Hlac_1905	amino acid permease-associated region CDS	1907926	1910364	2439	reverse	-0.146999	0.230336
Hlac_1906	phosphodiesterase, MJ0936 family CDS	1910483	1911037	555	forward	-0.285622	0.0230009
Hlac_1907	hypothetical protein CDS	1911107	1911343	237	forward	-0.661064	0.000134901
Hlac_1908	multi-sensor signal transduction histidine kinase CDS	1911368	1912957	1590	reverse	-0.379646	0.000690141
Hlac_1909	conserved hypothetical protein CDS	1912960	1913703	744	reverse	-0.128113	0.374657
Hlac_1910	UspA domain protein CDS	1913823	1914191	369	forward	0.204013	0.147279
Hlac_1911	GCN5-related N-acetyltransferase CDS	1914188	1914778	591	forward	-0.192683	0.110862
Hlac_1912	adenylate kinase CDS	1914893	1915516	624	forward	0.0105237	0.971268
Hlac_1913	protein of unknown function DUF106 transmembrane CDS	1915636	1916550	915	forward	-0.115607	0.637106
Hlac_1914	major facilitator superfamily MFS 1 CDS	1917105	1918481	1377	reverse	-0.117677	0.438489
Hlac_1915	Alpha/beta hydrolase fold-3 domain protein CDS	1918595	1919530	936	forward	-0.12366	0.329617
Hlac_1916	Bacterio-opsin activator HTH domain protein CDS	1919587	1920237	651	reverse	-0.238567	0.0847078
Hlac_1917	alpha/beta hydrolase fold protein CDS	1920269	1921201	933	reverse	-0.251727	0.196525
Hlac_1918	conserved hypothetical protein CDS	1921339	1922196	858	forward	-0.302678	0.111718
Hlac_1919	N-acylglucosamine 2-epimerase CDS	1922259	1923518	1260	forward	0.0361325	0.788641
Hlac_1920	short-chain dehydrogenase/reductase SDR CDS	1923552	1924424	873	reverse	0.131347	0.268802
Hlac_1921	putative sensor protein CDS	1924495	1925262	768	reverse	-0.115878	0.405729
Hlac_1922	molybdopterin binding domain protein CDS	1925492	1926241	750	reverse	-0.228103	0.10653
Hlac_1923	conserved hypothetical protein CDS	1926396	1927244	849	forward	-0.385119	0.0316559
Hlac_1924	major facilitator superfamily MFS 1 CDS	1927258	1928634	1377	reverse	0.0796082	0.749858
Hlac_1925	conserved hypothetical protein CDS	1928922	1929965	1044	forward	0.052785	0.714348
Hlac_1926	hypothetical protein CDS	1930047	1930316	270	reverse	1.83429	1.04e-19
Hlac_1927	abortive infection protein CDS	1930611	1931015	405	forward	-0.224271	0.112034
Hlac_1928	hypothetical protein CDS	1931093	1931389	297	forward	0.19436	0.345906
Hlac_1929	DNA adenine methylase CDS	1931508	1932428	921	forward	-0.0354992	0.762826
Hlac_1930	UspA domain protein CDS	1932529	1932978	450	forward	0.223621	0.20201
Hlac_1931	Protein of unknown function DUF63 CDS	1932978	1933793	816	forward	0.0466154	0.743247
Hlac_1932	protein of unknown function DUF456 CDS	1933830	1934312	483	reverse	0.202174	0.170916
Hlac_1933	conserved hypothetical protein CDS	1934451	1935032	582	reverse	0.637498	0.00985935
Hlac_1934	TatD-related deoxyribonuclease CDS	1935117	1935974	858	reverse	0.402227	0.00988469
Hlac_1935	hypothetical protein CDS	1936096	1936551	456	reverse	0.414942	0.00433436
Hlac_1936	hypothetical protein CDS	1936601	1937056	456	reverse	0.178882	0.211664
Hlac_1937	conserved hypothetical protein CDS	1937122	1938405	1284	forward	-0.296237	0.00720948
Hlac_1938	UspA domain protein CDS	1938481	1939221	741	forward	-0.0211731	0.881554
Hlac_1939	anthranilate phosphoribosyltransferase CDS	1939355	1940440	1086	forward	-1.24743	6.66e-06
Hlac_1940	N-(5'phosphoribosyl)anthranilate isomerase (PRAI) CDS	1940440	1941084	645	forward	-1.14744	1.94e-05
Hlac_1941	anthranilate synthase component I CDS	1941081	1942745	1665	forward	-0.580131	0.0408478
Hlac_1942	glutamine amidotransferase of anthranilate synthase CDS	1942742	1943335	594	forward	-0.328493	0.122916
Hlac_1943	molybdenum cofactor synthesis domain protein CDS	1943362	1944078	717	reverse	-0.0381172	0.764339
Hlac_1944	conserved hypothetical protein CDS	1944162	1944581	420	reverse	0.738561	0.00209273
Hlac_1945	hypothetical protein CDS	1944683	1944898	216	reverse	-0.364944	0.0652535
Hlac_1946	PAS/PAC sensor signal transduction histidine kinase CDS	1944997	1947201	2205	reverse	0.200253	0.366759
Hlac_1947	FAD-dependent pyridine nucleotide-disulphide oxidoreductase CDS	1947265	1948506	1242	reverse	0.313327	0.0102486
Hlac_1948	protein of unknown function DUF1684 CDS	1948657	1949235	579	reverse	0.000975259	0.994781
Hlac_1949	conserved hypothetical protein CDS	1949355	1949951	597	forward	0.609853	8.93e-05
Hlac_1950	protein of unknown function UPF0118 CDS	1950028	1951068	1041	forward	-0.0402927	0.748565
Hlac_1951	TspO and MBR like protein CDS	1951147	1951683	537	forward	0.078173	0.61943
Hlac_1952	GCN5-related N-acetyltransferase CDS	1951692	1952327	636	reverse	0.179775	0.238916
Hlac_1953	Methyltransferase type 11 CDS	1952411	1952986	576	forward	0.170905	0.307316
Hlac_1954	Rhodanese domain protein CDS	1953124	1954131	1008	forward	-0.138852	0.50501
Hlac_1955	sodium/hydrogen exchanger CDS	1954240	1955553	1314	forward	0.0393865	0.813397
Hlac_1956	putative DNA binding protein CDS	1956047	1956895	849	forward	-0.0788408	0.609535
Hlac_1957	OsmC family protein CDS	1957091	1957696	606	forward	0.0837378	0.5766
Hlac_1958	AAA ATPase central domain protein CDS	1957838	1959244	1407	reverse	0.515158	3.5e-06
Hlac_1959	NUDIX hydrolase CDS	1959392	1959982	591	forward	0.548436	0.000935472
Hlac_1960	conserved hypothetical protein CDS	1960055	1960810	756	forward	0.471932	0.012356
Hlac_1961	conserved hypothetical protein CDS	1960877	1961347	471	forward	0.639777	0.000879781
Hlac_1962	conserved hypothetical protein CDS	1961373	1961720	348	reverse	0.434396	0.00700598
Hlac_1963	SecD/SecF/SecDF export membrane protein CDS	1961879	1962760	882	forward	-0.0123387	0.943709
Hlac_1964	preprotein translocase subunit SecD CDS	1962760	1964349	1590	forward	-0.215212	0.059422
Hlac_1965	conserved hypothetical protein CDS	1964531	1965274	744	forward	0.154525	0.217355
Hlac_1966	ribonuclease HII CDS	1965291	1965995	705	reverse	0.337332	0.108259
Hlac_1967	ribosomal protein S8e CDS	1966065	1966436	372	reverse	0.351963	0.232895
Hlac_1968	TrkA-N domain protein CDS	1966550	1968184	1635	reverse	-0.0684049	0.605736
Hlac_1969	conserved hypothetical protein CDS	1968285	1968680	396	forward	0.262178	0.0647703
Hlac_1970	conserved hypothetical protein CDS	1968677	1968955	279	forward	0.145642	0.381709
Hlac_1971	transcriptional regulator, XRE family CDS	1969062	1969763	702	forward	-0.227171	0.13656
Hlac_1972	protein of unknown function DUF1684 CDS	1969869	1970414	546	forward	0.0353723	0.777938
Hlac_1973	Succinylglutamate desuccinylase/aspartoacylase CDS	1970495	1971532	1038	reverse	-0.136515	0.220763
Hlac_1974	alpha-L-glutamate ligase, RimK family CDS	1971630	1972874	1245	forward	-0.474432	2.45e-05
Hlac_1975	hypothetical protein CDS	1973038	1973787	750	forward	0.233745	0.425127
Hlac_1976	hypothetical protein CDS	1973837	1974043	207	forward	-0.170087	0.357719
Hlac_1977	conserved hypothetical protein CDS	1974077	1974784	708	reverse	-0.10637	0.519625
Hlac_1978	conserved hypothetical protein CDS	1974875	1975210	336	reverse	0.682866	9.02e-08
Hlac_1979	Tubulin CDS	1975342	1977219	1878	forward	-0.216377	0.0810079
Hlac_1980	UspA domain protein CDS	1977303	1977755	453	forward	0.101598	0.621286
Hlac_1981	conserved hypothetical protein CDS	1977771	1978058	288	reverse	0.213481	0.289237
Hlac_1982	conserved hypothetical protein CDS	1978228	1978950	723	forward	0.303709	0.00670372
Hlac_1983	ribosomal protein L11 CDS	1979037	1979513	477	reverse	0.547629	0.0512734
Hlac_1984	major facilitator superfamily MFS 1 CDS	1979721	1981097	1377	reverse	-0.25741	0.0629055
Hlac_1985	transcriptional regulator, TetR family CDS	1981164	1981973	810	reverse	0.305837	0.031424
Hlac_1986	cold-shock DNA-binding domain protein CDS	1982108	1982302	195	reverse	0.405496	0.172092
Hlac_1987	succinate dehydrogenase, cytochrome b556 subunit CDS	1982550	1982978	429	forward	0.700331	0.00131597
Hlac_1988	succinate dehydrogenase, subunit D (membrane anchor protein) CDS	1982980	1983354	375	forward	0.396628	0.0046888
Hlac_1989	succinate dehydrogenase and fumarate reductase iron-sulfur protein CDS	1983358	1984248	891	forward	0.26376	0.0467814
Hlac_1990	succinate dehydrogenase or fumarate reductase, flavoprotein subunit CDS	1984301	1986130	1830	forward	0.217653	0.404211
Hlac_1991	conserved hypothetical protein CDS	1986353	1986580	228	forward	0.474003	0.00197171
Hlac_1992	conserved hypothetical protein CDS	1986679	1987314	636	forward	0.497668	0.000484592
Hlac_1993	TrkA-N domain protein CDS	1987356	1988555	1200	reverse	-0.189894	0.132878
Hlac_1994	TrkA-C domain protein CDS	1988704	1989972	1269	forward	-0.122885	0.424054
Hlac_1995	TrkA-C domain protein CDS	1989969	1991336	1368	forward	-0.330042	0.0216584
Hlac_1996	MoaD family protein CDS	1991360	1991644	285	forward	-0.0469686	0.769654
Hlac_1997	deoxyhypusine synthase CDS	1991696	1992733	1038	forward	-0.159999	0.220425
Hlac_1998	transcription termination factor Tfs CDS	1992852	1993181	330	forward	0.132101	0.414722
Hlac_1999	phosphate transporter CDS	1993410	1994615	1206	forward	0.0312057	0.770924
Hlac_2000	conserved hypothetical protein CDS	1994833	1995483	651	reverse	0.217503	0.0662877
Hlac_2001	conserved hypothetical protein CDS	1995506	1995904	399	reverse	0.80259	7.57e-11
Hlac_2002	HhH-GPD family protein CDS	1995972	1996964	993	reverse	-0.227033	0.0679681
Hlac_2003	hypothetical protein CDS	1996990	1997682	693	reverse	-0.129645	0.339153
Hlac_2004	conserved hypothetical protein CDS	1997922	1999013	1092	forward	-0.286698	0.00706122
Hlac_2005	aldo/keto reductase CDS	1999106	2000125	1020	forward	0.186601	0.306995
Hlac_2006	polysaccharide biosynthesis protein CDS	2000174	2001763	1590	forward	-0.225531	0.0645454
Hlac_2007	transcriptional regulator, TetR family CDS	2001794	2002459	666	reverse	-0.35487	0.0408216
Hlac_2008	Succinylglutamate desuccinylase/aspartoacylase CDS	2002626	2003510	885	forward	0.602414	0.0172594
Hlac_2009	conserved hypothetical protein CDS	2003518	2003895	378	reverse	0.507667	0.0913753
Hlac_2010	Pyruvoyl-dependent arginine decarboxylase CDS	2003977	2004522	546	reverse	0.113904	0.440764
Hlac_2011	26S proteasome subunit P45 family CDS	2004708	2005931	1224	reverse	0.222854	0.0778575
Hlac_2012	response regulator receiver protein CDS	2006208	2006768	561	forward	1.47408	1.24e-15
Hlac_2013	conserved hypothetical protein CDS	2006785	2007117	333	reverse	1.32928	2.47e-20
Hlac_2014	peptidase M29 aminopeptidase II CDS	2007186	2008265	1080	reverse	0.385967	0.0111954
Hlac_2015	peptidase M48 Ste24p CDS	2008397	2009368	972	forward	-0.0219138	0.93855
Hlac_2016	Acetamidase/Formamidase CDS	2009401	2010708	1308	reverse	0.020729	0.947323
Hlac_2017	conserved hypothetical protein CDS	2010932	2011876	945	forward	0.0617425	0.647446
Hlac_2018	Radical SAM domain protein CDS	2012226	2013674	1449	forward	-0.223933	0.124416
Hlac_2019	3-hydroxy-3-methylglutaryl Coenzyme A reductase CDS	2013702	2014925	1224	reverse	-0.102449	0.530398
Hlac_2020	GCN5-related N-acetyltransferase CDS	2015011	2015484	474	reverse	0.210674	0.486386
Hlac_2021	hypothetical protein CDS	2015639	2015878	240	forward	-0.227565	0.205517
Hlac_2022	protein of unknown function DUF101 CDS	2015878	2016324	447	forward	0.441297	0.00140114
Hlac_2023	hypothetical protein CDS	2016393	2017022	630	forward	-0.466862	0.00855012
Hlac_2024	protein of unknown function UPF0027 CDS	2017097	2018605	1509	forward	0.191489	0.240094
Hlac_2025	hypothetical protein CDS	2018676	2019365	690	forward	-0.09132	0.563918
[truncated: 1,563 more rows]
